# Supplementary material for: Highly enantioselective catalytic synthesis of chiral pyridines
Source: Nat Commun. 2017 Dec 12;8:2058. doi: 10.1038/s41467-017-01966-7 (PMC5727103; doi:10.1038/s41467-017-01966-7)
Supplement: Supplementary file 3 — Supplementary Data 1 [file 41467_2017_1966_MOESM3_ESM.cif]

 
data_cu_molan420_0m_b
 
_audit_creation_method            'SHELXL-2014/7'
_shelx_SHELXL_version_number      '2014/7'
_chemical_name_systematic         ?
_chemical_name_common             ?
_chemical_melting_point           ?
_chemical_formula_moiety          ?
_chemical_formula_sum
 'C15 H18 Cl N' 
_chemical_formula_weight          247.75

loop_
 _atom_type_symbol
 _atom_type_description
 _atom_type_scat_dispersion_real
 _atom_type_scat_dispersion_imag
 _atom_type_scat_source
 'C'  'C'   0.0181   0.0091
 'International Tables Vol C Tables 4.2.6.8 and 6.1.1.4'
 'H'  'H'   0.0000   0.0000
 'International Tables Vol C Tables 4.2.6.8 and 6.1.1.4'
 'Cl'  'Cl'   0.3639   0.7018
 'International Tables Vol C Tables 4.2.6.8 and 6.1.1.4'
 'N'  'N'   0.0311   0.0180
 'International Tables Vol C Tables 4.2.6.8 and 6.1.1.4'
 
_space_group_crystal_system       monoclinic
_space_group_IT_number            5
_space_group_name_H-M_alt         'C 2'
_space_group_name_Hall            'C 2y'
 
_shelx_space_group_comment
;
The symmetry employed for this shelxl refinement is uniquely defined
by the following loop, which should always be used as a source of
symmetry information in preference to the above space-group names.
They are only intended as comments.
;
 
loop_
 _space_group_symop_operation_xyz
 'x, y, z'
 '-x, y, -z'
 'x+1/2, y+1/2, z'
 '-x+1/2, y+1/2, -z'
 
_cell_length_a                    15.3888(13)
_cell_length_b                    6.7348(6)
_cell_length_c                    13.7185(12)
_cell_angle_alpha                 90
_cell_angle_beta                  101.946(2)
_cell_angle_gamma                 90
_cell_volume                      1391.0(2)
_cell_formula_units_Z             4
_cell_measurement_temperature     100(2)
_cell_measurement_reflns_used     9970
_cell_measurement_theta_min       5.88
_cell_measurement_theta_max       74.46

_exptl_crystal_description       'block'
_exptl_crystal_colour            'colourless'
_exptl_crystal_density_meas       ?
_exptl_crystal_density_method     ?
_exptl_crystal_density_diffrn     1.183          
_exptl_crystal_F_000              528
_exptl_transmission_factor_min    ?
_exptl_transmission_factor_max    ?
_exptl_crystal_size_max           0.36
_exptl_crystal_size_mid           0.35
_exptl_crystal_size_min           0.09
_exptl_absorpt_coefficient_mu     2.235
_shelx_estimated_absorpt_T_min    ?
_shelx_estimated_absorpt_T_max    ?
_exptl_absorpt_correction_type    'multi-scan'
_exptl_absorpt_correction_T_min   0.5916  
_exptl_absorpt_correction_T_max   0.7538
_exptl_absorpt_process_details    'SADABS'
_exptl_absorpt_special_details    ?
_diffrn_ambient_temperature       100(2)
_diffrn_radiation_wavelength      1.54178
_diffrn_radiation_type            CuK\a
_diffrn_source                    ?
_diffrn_measurement_device_type  'Bruker APEX-II CCD'
_diffrn_measurement_method       '\f and \w scans'
_diffrn_detector_area_resol_mean  ?
_diffrn_reflns_number             22333
_diffrn_reflns_av_unetI/netI      0.0201
_diffrn_reflns_av_R_equivalents   0.0286
_diffrn_reflns_limit_h_min        -19
_diffrn_reflns_limit_h_max        19
_diffrn_reflns_limit_k_min        -8
_diffrn_reflns_limit_k_max        8
_diffrn_reflns_limit_l_min        -17
_diffrn_reflns_limit_l_max        17
_diffrn_reflns_theta_min          5.878
_diffrn_reflns_theta_max          74.500
_diffrn_reflns_theta_full         67.679
_diffrn_measured_fraction_theta_max   0.989
_diffrn_measured_fraction_theta_full  0.988
_diffrn_reflns_Laue_measured_fraction_max    0.989
_diffrn_reflns_Laue_measured_fraction_full   0.988
_diffrn_reflns_point_group_measured_fraction_max   0.973
_diffrn_reflns_point_group_measured_fraction_full  0.978
_reflns_number_total              2784
_reflns_number_gt                 2752
_reflns_threshold_expression      'I > 2\s(I)'
_reflns_Friedel_coverage          0.808
_reflns_Friedel_fraction_max      0.955
_reflns_Friedel_fraction_full     0.967
 
_reflns_special_details
;
 Reflections were merged by SHELXL according to the crystal
 class for the calculation of statistics and refinement.
 
 _reflns_Friedel_fraction is defined as the number of unique
 Friedel pairs measured divided by the number that would be
 possible theoretically, ignoring centric projections and
 systematic absences.
;
 
_computing_data_collection       'Bruker APEX2'
_computing_cell_refinement       'Bruker SAINT'
_computing_data_reduction        'Bruker SAINT'
_computing_structure_solution     'SHELXT'
_computing_structure_refinement 'SHELXL-2014/7 (Sheldrick, 2014)'
_computing_molecular_graphics     ?
_computing_publication_material   ?
_refine_special_details           ?
_refine_ls_structure_factor_coef  Fsqd
_refine_ls_matrix_type            full
_refine_ls_weighting_scheme       calc
_refine_ls_weighting_details
'w=1/[\s^2^(Fo^2^)+(0.0294P)^2^+0.5145P] where P=(Fo^2^+2Fc^2^)/3'
_atom_sites_solution_primary      ?
_atom_sites_solution_secondary    ?
_atom_sites_solution_hydrogens    geom
_refine_ls_hydrogen_treatment     constr
_refine_ls_extinction_method      none
_refine_ls_extinction_coef        .
_refine_ls_abs_structure_details
;
 Flack x determined using 1204 quotients [(I+)-(I-)]/[(I+)+(I-)]
 (Parsons, Flack and Wagner, Acta Cryst. B69 (2013) 249-259).
;
_refine_ls_abs_structure_Flack    0.065(4)
_chemical_absolute_configuration  'ad'
_refine_ls_number_reflns          2784
_refine_ls_number_parameters      210
_refine_ls_number_restraints      313
_refine_ls_R_factor_all           0.0248
_refine_ls_R_factor_gt            0.0245
_refine_ls_wR_factor_ref          0.0622
_refine_ls_wR_factor_gt           0.0620
_refine_ls_goodness_of_fit_ref    1.089
_refine_ls_restrained_S_all       1.044
_refine_ls_shift/su_max           0.000
_refine_ls_shift/su_mean          0.000
 
loop_
 _atom_site_label
 _atom_site_type_symbol
 _atom_site_fract_x
 _atom_site_fract_y
 _atom_site_fract_z
 _atom_site_U_iso_or_equiv
 _atom_site_adp_type
 _atom_site_occupancy
 _atom_site_site_symmetry_order  
 _atom_site_calc_flag
 _atom_site_refinement_flags_posn
 _atom_site_refinement_flags_adp
 _atom_site_refinement_flags_occupancy
 _atom_site_disorder_assembly
 _atom_site_disorder_group
Cl1 Cl 0.18582(2) 0.5491(3) 0.07023(3) 0.02609(12) Uani 1 1 d . . . . .
C1 C 0.79864(12) 0.4371(4) 0.30218(12) 0.0264(4) Uani 1 1 d . U . . .
C2 C 0.84820(15) 0.6084(4) 0.3087(2) 0.0461(6) Uani 1 1 d . U . . .
H2 H 0.8193 0.7315 0.2902 0.055 Uiso 1 1 calc R U . . .
C3 C 0.94046(16) 0.6044(5) 0.3422(2) 0.0526(7) Uani 1 1 d . U . . .
H3 H 0.9735 0.7244 0.3467 0.063 Uiso 1 1 calc R U . . .
C4 C 0.98304(14) 0.4296(6) 0.36840(16) 0.0494(6) Uani 1 1 d . U . . .
H4 H 1.0456 0.4269 0.3915 0.059 Uiso 1 1 calc R U . . .
C5 C 0.93499(18) 0.2584(6) 0.3611(3) 0.0666(9) Uani 1 1 d . U . . .
H5 H 0.9645 0.1359 0.3793 0.080 Uiso 1 1 calc R U . . .
C6 C 0.84355(16) 0.2604(5) 0.3275(2) 0.0463(6) Uani 1 1 d . U . . .
H6 H 0.8114 0.1390 0.3218 0.056 Uiso 1 1 calc R U . . .
C7 C 0.69837(11) 0.4392(4) 0.27385(12) 0.0256(4) Uani 1 1 d . U . . .
H7 H 0.6781 0.2979 0.2657 0.031 Uiso 1 1 calc R U . . .
C8 C 0.65900(12) 0.5295(6) 0.35764(13) 0.0356(5) Uani 1 1 d . U . . .
H8A H 0.6817 0.6666 0.3702 0.043 Uiso 1 1 calc R U . . .
H8B H 0.5937 0.5374 0.3351 0.043 Uiso 1 1 calc R U . . .
C9 C 0.68017(15) 0.4141(6) 0.45450(15) 0.0485(6) Uani 1 1 d . U . . .
H9A H 0.6608 0.2761 0.4422 0.073 Uiso 1 1 calc R U . . .
H9B H 0.6491 0.4742 0.5027 0.073 Uiso 1 1 calc R U . . .
H9C H 0.7444 0.4174 0.4812 0.073 Uiso 1 1 calc R U . . .
C10 C 0.66506(9) 0.5443(6) 0.17303(11) 0.0268(3) Uani 1 1 d . U . . .
H10A H 0.6929 0.6772 0.1756 0.032 Uiso 1 1 calc R U . A 1
H10B H 0.6848 0.4673 0.1201 0.032 Uiso 1 1 calc R U . A 1
N1A N 0.3828(7) 0.5799(13) 0.0970(10) 0.0223(15) Uani 0.57(2) 1 d . U P B 1
H1A H 0.3244 0.5841 0.0849 0.027 Uiso 0.57(2) 1 calc R U P B 1
C11A C 0.5667(9) 0.5680(15) 0.1457(12) 0.0186(17) Uani 0.57(2) 1 d . U P B 1
C12A C 0.5204(5) 0.7453(10) 0.1433(7) 0.0215(14) Uani 0.57(2) 1 d . U P B 1
H12A H 0.5521 0.8663 0.1586 0.026 Uiso 0.57(2) 1 calc R U P B 1
C13A C 0.4289(5) 0.7477(11) 0.1191(8) 0.0239(15) Uani 0.57(2) 1 d . U P B 1
H13A H 0.3982 0.8703 0.1180 0.029 Uiso 0.57(2) 1 calc R U P B 1
C14A C 0.4239(5) 0.4043(13) 0.0931(7) 0.0255(15) Uani 0.57(2) 1 d . U P B 1
H14A H 0.3900 0.2873 0.0746 0.031 Uiso 0.57(2) 1 calc R U P B 1
C15A C 0.5157(5) 0.3951(12) 0.1161(7) 0.0240(14) Uani 0.57(2) 1 d . U P B 1
H15A H 0.5447 0.2718 0.1120 0.029 Uiso 0.57(2) 1 calc R U P B 1
N1B N 0.3838(10) 0.5170(19) 0.0942(12) 0.0222(19) Uani 0.43(2) 1 d . U P B 2
H1B H 0.3254 0.5162 0.0781 0.027 Uiso 0.43(2) 1 calc R U P B 2
C11B C 0.5626(11) 0.520(2) 0.1406(16) 0.019(2) Uani 0.43(2) 1 d . U P B 2
C12B C 0.5171(7) 0.6955(16) 0.1147(8) 0.0210(17) Uani 0.43(2) 1 d . U P B 2
H12B H 0.5479 0.8175 0.1138 0.025 Uiso 0.43(2) 1 calc R U P B 2
C13B C 0.4253(6) 0.688(2) 0.0901(8) 0.0240(18) Uani 0.43(2) 1 d . U P B 2
H13B H 0.3921 0.8051 0.0702 0.029 Uiso 0.43(2) 1 calc R U P B 2
C14B C 0.4252(6) 0.3473(17) 0.1212(8) 0.0234(18) Uani 0.43(2) 1 d . U P B 2
H14B H 0.3923 0.2289 0.1241 0.028 Uiso 0.43(2) 1 calc R U P B 2
C15B C 0.5173(7) 0.3449(14) 0.1452(10) 0.0240(18) Uani 0.43(2) 1 d . U P B 2
H15B H 0.5485 0.2248 0.1644 0.029 Uiso 0.43(2) 1 calc R U P B 2
 
loop_
 _atom_site_aniso_label
 _atom_site_aniso_U_11
 _atom_site_aniso_U_22
 _atom_site_aniso_U_33
 _atom_site_aniso_U_23
 _atom_site_aniso_U_13
 _atom_site_aniso_U_12
Cl1 0.01556(17) 0.02835(18) 0.03409(19) -0.0009(2) 0.00449(12) -0.0002(2)
C1 0.0220(8) 0.0384(10) 0.0188(7) -0.0012(7) 0.0038(6) 0.0033(8)
C2 0.0245(10) 0.0380(12) 0.0722(16) -0.0099(10) 0.0017(10) 0.0030(8)
C3 0.0245(10) 0.0641(18) 0.0663(15) -0.0217(12) 0.0028(10) -0.0074(10)
C4 0.0204(10) 0.0971(19) 0.0304(10) 0.0080(12) 0.0044(8) 0.0130(12)
C5 0.0329(13) 0.0774(19) 0.096(2) 0.0434(18) 0.0285(14) 0.0277(13)
C6 0.0333(12) 0.0443(12) 0.0673(16) 0.0153(11) 0.0241(11) 0.0110(10)
C7 0.0196(8) 0.0353(9) 0.0214(8) 0.0008(7) 0.0030(6) 0.0004(8)
C8 0.0229(8) 0.0578(14) 0.0260(7) -0.0049(10) 0.0047(6) 0.0042(11)
C9 0.0350(11) 0.0875(19) 0.0245(9) 0.0002(11) 0.0093(8) 0.0054(13)
C10 0.0162(7) 0.0397(8) 0.0241(7) 0.0031(12) 0.0029(5) 0.0017(11)
N1A 0.014(2) 0.031(4) 0.021(3) -0.001(4) 0.0033(19) 0.005(3)
C11A 0.020(2) 0.024(4) 0.012(3) -0.003(3) 0.0037(18) -0.005(2)
C12A 0.021(2) 0.024(3) 0.019(3) 0.003(2) 0.002(2) 0.001(2)
C13A 0.023(2) 0.026(3) 0.024(3) 0.004(2) 0.008(2) 0.003(2)
C14A 0.023(2) 0.028(3) 0.025(3) -0.003(3) 0.002(3) -0.004(3)
C15A 0.022(2) 0.025(3) 0.025(3) -0.001(2) 0.003(2) 0.005(2)
N1B 0.016(3) 0.033(4) 0.017(3) -0.005(5) 0.002(2) 0.002(4)
C11B 0.013(3) 0.023(5) 0.018(4) -0.006(4) 0.001(3) 0.003(3)
C12B 0.022(2) 0.024(3) 0.017(4) -0.002(3) 0.004(3) -0.001(3)
C13B 0.020(3) 0.032(4) 0.018(3) -0.001(3) 0.000(3) 0.008(3)
C14B 0.020(3) 0.032(4) 0.018(4) 0.003(3) 0.002(3) -0.001(3)
C15B 0.020(3) 0.025(3) 0.026(4) 0.004(3) 0.004(3) 0.000(3)
 
_geom_special_details
;
 All esds (except the esd in the dihedral angle between two l.s. planes)
 are estimated using the full covariance matrix.  The cell esds are taken
 into account individually in the estimation of esds in distances, angles
 and torsion angles; correlations between esds in cell parameters are only
 used when they are defined by crystal symmetry.  An approximate (isotropic)
 treatment of cell esds is used for estimating esds involving l.s. planes.
;
 
loop_
 _geom_bond_atom_site_label_1
 _geom_bond_atom_site_label_2
 _geom_bond_distance
 _geom_bond_site_symmetry_2
 _geom_bond_publ_flag
C1 C2 1.376(3) . ?
C1 C6 1.384(3) . ?
C1 C7 1.511(2) . ?
C2 C3 1.399(3) . ?
C2 H2 0.9500 . ?
C3 C4 1.359(4) . ?
C3 H3 0.9500 . ?
C4 C5 1.362(5) . ?
C4 H4 0.9500 . ?
C5 C6 1.387(4) . ?
C5 H5 0.9500 . ?
C6 H6 0.9500 . ?
C7 C8 1.532(3) . ?
C7 C10 1.544(2) . ?
C7 H7 1.0000 . ?
C8 C9 1.515(3) . ?
C8 H8A 0.9900 . ?
C8 H8B 0.9900 . ?
C9 H9A 0.9800 . ?
C9 H9B 0.9800 . ?
C9 H9C 0.9800 . ?
C10 C11A 1.491(13) . ?
C10 C11B 1.557(16) . ?
C10 H10A 0.9900 . ?
C10 H10B 0.9900 . ?
N1A C13A 1.335(9) . ?
N1A C14A 1.347(8) . ?
N1A H1A 0.8800 . ?
C11A C12A 1.388(12) . ?
C11A C15A 1.415(10) . ?
C12A C13A 1.379(9) . ?
C12A H12A 0.9500 . ?
C13A H13A 0.9500 . ?
C14A C15A 1.384(10) . ?
C14A H14A 0.9500 . ?
C15A H15A 0.9500 . ?
N1B C13B 1.322(12) . ?
N1B C14B 1.324(12) . ?
N1B H1B 0.8800 . ?
C11B C15B 1.377(14) . ?
C11B C12B 1.382(15) . ?
C12B C13B 1.384(13) . ?
C12B H12B 0.9500 . ?
C13B H13B 0.9500 . ?
C14B C15B 1.386(13) . ?
C14B H14B 0.9500 . ?
C15B H15B 0.9500 . ?
 
loop_
 _geom_angle_atom_site_label_1
 _geom_angle_atom_site_label_2
 _geom_angle_atom_site_label_3
 _geom_angle
 _geom_angle_site_symmetry_1
 _geom_angle_site_symmetry_3
 _geom_angle_publ_flag
C2 C1 C6 117.62(18) . . ?
C2 C1 C7 122.14(18) . . ?
C6 C1 C7 120.2(2) . . ?
C1 C2 C3 121.1(2) . . ?
C1 C2 H2 119.5 . . ?
C3 C2 H2 119.5 . . ?
C4 C3 C2 120.3(2) . . ?
C4 C3 H3 119.8 . . ?
C2 C3 H3 119.8 . . ?
C3 C4 C5 119.3(2) . . ?
C3 C4 H4 120.4 . . ?
C5 C4 H4 120.4 . . ?
C4 C5 C6 120.9(2) . . ?
C4 C5 H5 119.5 . . ?
C6 C5 H5 119.5 . . ?
C1 C6 C5 120.7(2) . . ?
C1 C6 H6 119.6 . . ?
C5 C6 H6 119.6 . . ?
C1 C7 C8 110.60(14) . . ?
C1 C7 C10 111.50(14) . . ?
C8 C7 C10 112.38(17) . . ?
C1 C7 H7 107.4 . . ?
C8 C7 H7 107.4 . . ?
C10 C7 H7 107.4 . . ?
C9 C8 C7 114.1(2) . . ?
C9 C8 H8A 108.7 . . ?
C7 C8 H8A 108.7 . . ?
C9 C8 H8B 108.7 . . ?
C7 C8 H8B 108.7 . . ?
H8A C8 H8B 107.6 . . ?
C8 C9 H9A 109.5 . . ?
C8 C9 H9B 109.5 . . ?
H9A C9 H9B 109.5 . . ?
C8 C9 H9C 109.5 . . ?
H9A C9 H9C 109.5 . . ?
H9B C9 H9C 109.5 . . ?
C11A C10 C7 114.0(6) . . ?
C7 C10 C11B 109.7(8) . . ?
C11A C10 H10A 108.8 . . ?
C7 C10 H10A 108.8 . . ?
C11A C10 H10B 108.8 . . ?
C7 C10 H10B 108.8 . . ?
H10A C10 H10B 107.7 . . ?
C13A N1A C14A 121.4(8) . . ?
C13A N1A H1A 119.3 . . ?
C14A N1A H1A 119.3 . . ?
C12A C11A C15A 116.7(9) . . ?
C12A C11A C10 126.0(7) . . ?
C15A C11A C10 117.3(8) . . ?
C13A C12A C11A 120.6(7) . . ?
C13A C12A H12A 119.7 . . ?
C11A C12A H12A 119.7 . . ?
N1A C13A C12A 120.9(6) . . ?
N1A C13A H13A 119.6 . . ?
C12A C13A H13A 119.6 . . ?
N1A C14A C15A 119.7(6) . . ?
N1A C14A H14A 120.2 . . ?
C15A C14A H14A 120.2 . . ?
C14A C15A C11A 120.5(7) . . ?
C14A C15A H15A 119.7 . . ?
C11A C15A H15A 119.7 . . ?
C13B N1B C14B 123.6(11) . . ?
C13B N1B H1B 118.2 . . ?
C14B N1B H1B 118.2 . . ?
C15B C11B C12B 120.7(12) . . ?
C15B C11B C10 124.8(11) . . ?
C12B C11B C10 114.3(10) . . ?
C11B C12B C13B 117.8(9) . . ?
C11B C12B H12B 121.1 . . ?
C13B C12B H12B 121.1 . . ?
N1B C13B C12B 120.0(8) . . ?
N1B C13B H13B 120.0 . . ?
C12B C13B H13B 120.0 . . ?
N1B C14B C15B 119.1(9) . . ?
N1B C14B H14B 120.5 . . ?
C15B C14B H14B 120.5 . . ?
C11B C15B C14B 118.8(9) . . ?
C11B C15B H15B 120.6 . . ?
C14B C15B H15B 120.6 . . ?
 
_refine_diff_density_max    0.160
_refine_diff_density_min   -0.152
_refine_diff_density_rms    0.030

_shelx_res_file
;

    cu_molan420_0m_b.res created by SHELXL-2014/7


TITL cu_molan420_0m_b.res in C2
REM Old TITL cu_molan420_0m in C2

REM SHELXT solution in C2
REM R1 0.144,  Rweak 0.031,  Alpha 0.017,  Orientation as input
REM Flack x =  0.206 ( 0.007 ) from Parsons' quotients
REM Formula found by SHELXT:  C14 Cl N2

CELL  1.54178  15.3888   6.7348  13.7185   90.000  101.946   90.000
ZERR    4.000   0.0013   0.0006   0.0012    0.000    0.002    0.000
LATT -7
SYMM -X, Y, -Z
SFAC C H CL N
UNIT 60 72 4 4
TEMP -173.150
L.S. 20
BOND $H
simu 0.02 $n $c
delu 0.005 $n $c
LIST 4
omit -1  -1   1
acta
FMAP 2
PLAN 5
WGHT    0.029400    0.514500
FVAR       0.33347   0.56735
CL1   3    0.185815    0.549096    0.070234    11.00000    0.01556    0.02835 =
         0.03409   -0.00090    0.00449   -0.00020
C1    1    0.798638    0.437133    0.302183    11.00000    0.02200    0.03840 =
         0.01875   -0.00120    0.00382    0.00330
C2    1    0.848195    0.608416    0.308719    11.00000    0.02447    0.03802 =
         0.07222   -0.00991    0.00168    0.00298
AFIX  43
H2    2    0.819303    0.731485    0.290191    11.00000   -1.20000
AFIX   0
C3    1    0.940458    0.604370    0.342207    11.00000    0.02448    0.06410 =
         0.06630   -0.02174    0.00283   -0.00742
AFIX  43
H3    2    0.973487    0.724382    0.346653    11.00000   -1.20000
AFIX   0
C4    1    0.983040    0.429641    0.368397    11.00000    0.02044    0.09713 =
         0.03039    0.00800    0.00437    0.01299
AFIX  43
H4    2    1.045637    0.426893    0.391546    11.00000   -1.20000
AFIX   0
C5    1    0.934987    0.258408    0.361099    11.00000    0.03286    0.07737 =
         0.09599    0.04337    0.02851    0.02770
AFIX  43
H5    2    0.964528    0.135912    0.379272    11.00000   -1.20000
AFIX   0
C6    1    0.843554    0.260359    0.327516    11.00000    0.03330    0.04435 =
         0.06729    0.01534    0.02414    0.01103
AFIX  43
H6    2    0.811397    0.139046    0.321835    11.00000   -1.20000
AFIX   0
C7    1    0.698367    0.439175    0.273848    11.00000    0.01963    0.03532 =
         0.02144    0.00082    0.00304    0.00044
AFIX  13
H7    2    0.678095    0.297947    0.265739    11.00000   -1.20000
AFIX   0
C8    1    0.659004    0.529469    0.357640    11.00000    0.02290    0.05784 =
         0.02601   -0.00494    0.00475    0.00416
AFIX  23
H8A   2    0.681719    0.666607    0.370241    11.00000   -1.20000
H8B   2    0.593684    0.537415    0.335141    11.00000   -1.20000
AFIX   0
C9    1    0.680174    0.414092    0.454497    11.00000    0.03495    0.08751 =
         0.02453    0.00015    0.00933    0.00536
AFIX 137
H9A   2    0.660773    0.276092    0.442243    11.00000   -1.50000
H9B   2    0.649086    0.474171    0.502679    11.00000   -1.50000
H9C   2    0.744354    0.417396    0.481207    11.00000   -1.50000
AFIX   0
C10   1    0.665064    0.544268    0.173032    11.00000    0.01617    0.03972 =
         0.02411    0.00307    0.00293    0.00166
AFIX  23
H10A  2    0.692907    0.677203    0.175616    11.00000   -1.20000
H10B  2    0.684847    0.467303    0.120103    11.00000   -1.20000
AFIX   0
PART 1
N1A   4    0.382814    0.579888    0.097045    21.00000    0.01428    0.03110 =
         0.02131   -0.00101    0.00331    0.00519
AFIX  43
H1A   2    0.324407    0.584059    0.084852    21.00000   -1.20000
AFIX   0
C11A  1    0.566704    0.567959    0.145652    21.00000    0.01984    0.02403 =
         0.01202   -0.00272    0.00366   -0.00534
C12A  1    0.520438    0.745338    0.143311    21.00000    0.02069    0.02430 =
         0.01854    0.00330    0.00187    0.00122
AFIX  43
H12A  2    0.552120    0.866265    0.158550    21.00000   -1.20000
AFIX   0
C13A  1    0.428858    0.747674    0.119056    21.00000    0.02282    0.02649 =
         0.02389    0.00369    0.00802    0.00290
AFIX  43
H13A  2    0.398162    0.870295    0.118004    21.00000   -1.20000
AFIX   0
C14A  1    0.423880    0.404251    0.093101    21.00000    0.02252    0.02763 =
         0.02519   -0.00261    0.00235   -0.00359
AFIX  43
H14A  2    0.389972    0.287269    0.074622    21.00000   -1.20000
AFIX   0
C15A  1    0.515703    0.395117    0.116103    21.00000    0.02162    0.02459 =
         0.02478   -0.00082    0.00271    0.00470
AFIX  43
H15A  2    0.544741    0.271836    0.112027    21.00000   -1.20000
AFIX   0
PART 2
N1B   4    0.383801    0.517021    0.094195   -21.00000    0.01610    0.03297 =
         0.01702   -0.00526    0.00202    0.00208
AFIX  43
H1B   2    0.325398    0.516163    0.078094   -21.00000   -1.20000
AFIX   0
C11B  1    0.562558    0.519813    0.140563   -21.00000    0.01326    0.02277 =
         0.01849   -0.00643    0.00094    0.00323
C12B  1    0.517139    0.695460    0.114692   -21.00000    0.02178    0.02373 =
         0.01732   -0.00194    0.00374   -0.00106
AFIX  43
H12B  2    0.547940    0.817487    0.113836   -21.00000   -1.20000
AFIX   0
C13B  1    0.425302    0.687707    0.090072   -21.00000    0.02034    0.03168 =
         0.01818   -0.00063   -0.00008    0.00769
AFIX  43
H13B  2    0.392099    0.805076    0.070210   -21.00000   -1.20000
AFIX   0
C14B  1    0.425231    0.347344    0.121199   -21.00000    0.01988    0.03161 =
         0.01791    0.00277    0.00236   -0.00124
AFIX  43
H14B  2    0.392350    0.228884    0.124114   -21.00000   -1.20000
AFIX   0
C15B  1    0.517260    0.344887    0.145169   -21.00000    0.02020    0.02530 =
         0.02595    0.00420    0.00350    0.00038
AFIX  43
H15B  2    0.548494    0.224781    0.164412   -21.00000   -1.20000
PART 0
AFIX   0
HKLF 4

REM  cu_molan420_0m_b.res in C2
REM R1 =  0.0245 for    2752 Fo > 4sig(Fo)  and  0.0248 for all    2784 data
REM    210 parameters refined using    313 restraints

END

WGHT      0.0294      0.5145

REM Highest difference peak  0.160,  deepest hole -0.152,  1-sigma level  0.030
Q1    1   0.6878  0.5525  0.2885  11.00000  0.05    0.16
Q2    1   0.6226  0.5519  0.1567  11.00000  0.05    0.15
Q3    1   0.6630  0.3964  0.3368  11.00000  0.05    0.15
Q4    1   0.8071  0.5424  0.3157  11.00000  0.05    0.14
Q5    1   0.8505  0.6782  0.3572  11.00000  0.05    0.14
;
_shelx_res_checksum    6986

_shelx_hkl_file
;
   2   0   0    1.25    0.11
   2   0   0    1.17    0.14
   2   0   0    1.30    0.11
  -2   0   0    1.16    0.14
   4   0   0   94.16    4.68
  -4   0   0   97.57    4.67
  -4   0   0   91.24    4.64
   4   0   0   94.73    4.76
   4   0   0   91.98    4.78
   4   0   0   93.99    4.70
   6   0   0  930.97   42.97
  -6   0   0  849.30   43.01
   8   0   0  904.46   44.25
   8   0   0  970.52   44.53
   8   0   0  879.71   44.05
   8   0   0  895.63   44.09
 -10   0   0   19.71    1.14
  10   0   0   18.61    1.12
 -10   0   0   18.61    1.15
 -10   0   0   18.11    1.19
 -10   0   0   18.65    1.35
  10   0   0   20.05    1.12
 -10   0   0   20.48    1.14
 -10   0   0   19.46    1.11
  12   0   0   58.97    2.92
 -12   0   0   59.85    2.94
  12   0   0   54.39    2.88
 -12   0   0   57.69    2.90
 -12   0   0   55.39    2.86
  12   0   0   54.17    2.92
 -12   0   0   54.27    2.90
 -12   0   0   52.49    2.99
 -12   0   0   54.34    2.97
 -12   0   0   56.02    2.95
 -14   0   0    5.56    0.64
 -14   0   0    4.68    0.53
 -14   0   0    6.01    0.60
 -14   0   0    5.38    0.53
  14   0   0    5.66    0.59
  14   0   0    5.00    0.56
  14   0   0    4.64    0.57
 -14   0   0    5.65    0.66
 -14   0   0    4.62    0.49
 -16   0   0   94.66    4.61
 -16   0   0   99.25    4.74
  16   0   0   92.35    4.68
  16   0   0   93.08    4.60
 -16   0   0   88.89    4.64
 -16   0   0   87.18    4.62
  16   0   0   93.60    4.68
 -18   0   0    5.46    0.44
  18   0   0    5.42    0.51
  18   0   0    5.00    0.55
 -18   0   0    5.70    0.53
 -18   0   0    6.09    0.45
  -1   1   0  241.14   11.70
  -3   1   0   83.93    4.14
  -3   1   0   84.18    4.19
   5  -1   0  251.77   12.44
   5  -1   0  262.56   12.67
   5  -1   0  250.53   12.59
   5  -1   0  249.68   12.47
   5  -1   0  254.36   12.35
   5  -1   0  254.19   12.33
  -5   1   0  255.68   12.36
  -5   1   0  257.13   12.36
  -5   1   0  253.51   12.45
   7  -1   0   14.91    0.87
   7  -1   0   15.06    0.83
   7  -1   0   16.20    0.98
   7  -1   0   14.74    1.03
   7  -1   0   15.47    1.15
   7  -1   0   15.33    1.27
  -7   1   0   13.63    0.96
   7   1   0   14.43    0.87
   7   1   0   13.82    0.78
   7   1   0   15.37    0.83
   7   1   0   14.39    0.81
   7   1   0   14.02    0.86
  -7   1   0   14.78    0.86
   7   1   0   12.70    0.82
  -9  -1   0    2.75    0.47
   9  -1   0    2.39    0.38
   9  -1   0    2.79    0.88
  -9  -1   0    2.11    0.42
  -9  -1   0    2.06    0.39
  -9  -1   0    2.30    0.34
   9  -1   0    2.83    0.34
  -9  -1   0    2.67    0.47
  -9  -1   0    1.93    0.39
   9  -1   0    2.18    0.61
   9  -1   0    2.20    0.36
   9  -1   0    3.20    0.96
   9  -1   0    2.52    0.42
  -9   1   0    2.62    0.44
  -9   1   0    2.72    0.44
   9   1   0    2.40    0.42
  -9   1   0    2.41    0.38
   9   1   0    1.87    0.36
  -9   1   0    3.04    0.54
  -9   1   0    2.52    0.38
  -9   1   0    2.17    0.44
  -9   1   0    2.09    0.46
   9   1   0    2.13    0.45
   9   1   0    2.00    0.30
  -9   1   0    2.66    0.34
  11  -1   0   19.11    1.20
 -11  -1   0   17.24    1.24
  11  -1   0   18.60    1.20
 -11  -1   0   18.55    1.17
 -11  -1   0   17.76    1.21
  11  -1   0   18.24    1.16
 -11  -1   0   18.64    1.15
 -11  -1   0   18.46    1.53
  11   1   0   22.79    1.19
  11   1   0   22.85    1.25
 -11   1   0   22.62    1.23
 -11   1   0   21.80    1.17
 -11   1   0   22.66    1.27
 -11   1   0   22.75    1.36
 -13  -1   0   70.67    3.76
 -13  -1   0   69.79    3.69
 -13  -1   0   69.39    3.67
  13  -1   0   69.23    3.62
 -13  -1   0   71.44    3.68
  13  -1   0   68.74    3.74
  13  -1   0   67.82    3.71
 -13  -1   0   70.50    3.65
 -13  -1   0   69.61    3.72
 -13   1   0   76.09    3.69
  13   1   0   73.91    3.70
 -13   1   0   77.40    3.72
  13   1   0   75.59    3.71
 -13   1   0   73.18    3.74
 -13   1   0   68.66    3.76
 -13   1   0   72.58    3.79
 -13   1   0   76.79    3.74
 -13   1   0   74.09    3.64
 -15  -1   0    9.59    0.65
 -15  -1   0   10.18    0.70
 -15  -1   0   10.37    0.83
  15  -1   0    9.61    0.75
  15  -1   0    9.48    0.78
  15  -1   0    8.10    0.92
 -15  -1   0   10.32    0.76
  15  -1   0    8.93    0.66
  15   1   0    9.60    0.78
 -15   1   0    9.94    0.68
 -15   1   0   10.13    0.80
  15   1   0    9.17    0.80
  15   1   0    9.40    0.77
 -15   1   0    8.97    0.71
 -15   1   0    8.71    0.92
 -15   1   0    9.64    0.70
 -17  -1   0    0.43    0.28
 -17  -1   0    0.09    0.18
 -17  -1   0    0.09    0.18
  17  -1   0    0.57    0.34
  17  -1   0    0.66    0.37
  17  -1   0    0.34    0.24
  17  -1   0    0.18    0.16
  17   1   0    1.08    0.32
   2  -2   0  593.71   28.69
   4  -2   0  239.61   11.39
   4  -2   0  239.61   11.38
   4  -2   0  237.24   11.77
   4  -2   0  227.08   11.53
   4  -2   0  232.34   11.68
   4  -2   0  234.65   11.51
  -4   2   0  227.54   11.39
  -4   2   0  234.38   11.42
  -4   2   0  240.36   11.39
  -4   2   0  229.32   11.51
  -4   2   0  227.25   11.43
  -4   2   0  240.66   11.39
   6  -2   0  220.51   10.18
   6  -2   0  225.14   10.76
   6  -2   0  216.60   10.41
   6  -2   0  220.35   10.36
   6  -2   0  196.52   10.12
   6  -2   0  218.62   10.15
   6  -2   0  213.45   10.16
   6  -2   0  220.56   10.60
  -6   2   0  199.58   10.19
  -6   2   0  189.48   10.16
  -6   2   0  197.59   10.13
  -6   2   0  200.44   10.33
  -6   2   0  198.71   10.14
  -6   2   0  198.02   10.17
   8  -2   0  151.17    7.91
  -8  -2   0  141.55    7.29
   8  -2   0  151.48    7.26
   8  -2   0  156.25    7.57
  -8  -2   0  153.20    7.26
  -8  -2   0  149.30    7.29
   8  -2   0  152.04    8.19
   8  -2   0  151.13    7.28
   8  -2   0  147.12    7.23
   8  -2   0  149.77    7.69
  -8  -2   0  139.82    7.32
  -8  -2   0  152.69    7.27
   8  -2   0  145.22    7.22
   8  -2   0  153.88    7.30
  -8   2   0  143.35    7.27
  -8   2   0  144.12    7.29
  -8   2   0  137.06    7.28
  -8   2   0  141.97    7.37
  -8   2   0  149.25    7.30
  -8   2   0  143.58    7.56
  -8   2   0  146.67    7.31
 -10  -2   0  101.19    4.50
 -10  -2   0   95.71    4.42
  10  -2   0   91.80    4.42
  10  -2   0   93.61    4.46
  10  -2   0   88.45    4.34
 -10  -2   0   93.87    4.52
 -10  -2   0   94.75    4.39
  10  -2   0   89.61    4.37
  10  -2   0   93.75    4.39
 -10  -2   0   90.17    4.43
 -10   2   0   78.83    4.42
 -10   2   0   78.29    4.36
 -10   2   0   79.37    4.37
  10   2   0   78.99    4.32
 -10   2   0   77.68    4.41
 -10   2   0   80.37    4.44
 -10   2   0   78.25    4.48
 -12  -2   0    3.62    0.43
 -12  -2   0    4.07    0.47
  12  -2   0    3.85    0.50
  12  -2   0    4.54    0.44
 -12  -2   0    4.43    0.64
  12  -2   0    3.73    0.52
 -12  -2   0    3.81    0.55
 -12  -2   0    3.73    0.59
 -12   2   0    4.65    0.54
 -12   2   0    3.93    0.54
 -12   2   0    4.73    0.71
 -12   2   0    3.77    0.64
 -12   2   0    4.61    0.55
  12   2   0    4.16    0.52
  14  -2   0   58.07    2.99
  14  -2   0   59.36    3.09
 -14  -2   0   62.04    3.15
  14  -2   0   57.60    3.11
 -14  -2   0   62.40    3.06
  14  -2   0   59.56    3.13
 -14  -2   0   60.86    3.02
 -14  -2   0   59.55    3.09
 -14  -2   0   58.30    3.04
 -14   2   0   57.14    3.03
  14   2   0   55.87    3.09
  14   2   0   57.50    3.06
 -14   2   0   60.90    3.11
 -14   2   0   57.27    3.14
 -14   2   0   59.57    3.07
 -14   2   0   57.16    3.12
 -16  -2   0   55.10    2.65
 -16  -2   0   51.89    2.68
  16  -2   0   52.02    2.69
  16  -2   0   53.56    2.60
  16  -2   0   50.07    2.74
  16  -2   0   52.92    2.68
 -16  -2   0   55.46    2.63
 -16  -2   0   49.69    2.63
 -16  -2   0   52.12    2.72
  16   2   0   48.33    2.69
 -16   2   0   49.60    2.63
  16   2   0   50.78    2.70
 -16   2   0   51.87    2.65
 -16   2   0   49.64    2.72
 -16   2   0   49.36    2.64
 -16   2   0   51.98    2.71
 -18  -2   0    9.03    0.57
 -18  -2   0    9.40    0.67
 -18  -2   0    9.13    0.55
  18  -2   0    9.79    0.53
  -1  -3   0  153.53    8.03
  -1  -3   0  157.29    8.10
   1  -3   0  166.74    8.19
  -1  -3   0  150.27    7.92
   1  -3   0  155.57    8.00
  -1   3   0  165.26    8.03
  -1   3   0  171.23    7.90
   1   3   0  168.47    7.88
  -1   3   0  162.63    7.91
   1   3   0  159.40    7.89
  -1   3   0  165.59    7.91
  -1   3   0  169.53    7.91
   3  -3   0   69.95    3.81
   3  -3   0   67.55    4.12
   3  -3   0   64.50    3.91
  -3  -3   0   64.48    3.78
   3  -3   0   66.60    3.98
   3   3   0   79.98    3.77
  -3   3   0   85.42    3.82
  -3   3   0   80.18    3.84
  -3   3   0   87.17    4.01
  -3   3   0   86.86    3.83
  -3   3   0   88.91    3.82
   5  -3   0  203.78   10.43
   5  -3   0  213.54   10.36
   5  -3   0  206.17   10.82
   5  -3   0  222.01   10.70
   5  -3   0  210.64   10.12
   5  -3   0  216.18   10.13
   5  -3   0  204.21   10.10
   5  -3   0  214.51   10.20
   5  -3   0  211.08   10.10
  -5   3   0  202.29   10.13
  -5   3   0  196.92   10.19
  -5   3   0  194.43   10.13
  -5   3   0  196.53   10.12
  -5   3   0  205.06   10.37
  -5   3   0  213.19   10.14
  -5   3   0  204.49   10.11
   7  -3   0   49.62    2.47
   7  -3   0   48.49    2.42
   7  -3   0   48.17    2.51
   7  -3   0   46.37    2.83
   7  -3   0   46.44    2.49
  -7  -3   0   47.19    2.54
  -7  -3   0   47.71    2.45
  -7  -3   0   46.54    2.53
   7  -3   0   46.53    2.43
   7  -3   0   48.09    2.46
   7  -3   0   48.25    2.44
  -7  -3   0   50.40    2.53
  -7  -3   0   47.37    2.47
  -7  -3   0   42.46    2.47
   7  -3   0   45.54    3.09
   7  -3   0   46.02    2.38
  -7  -3   0   47.25    2.43
  -7  -3   0   47.75    2.46
  -7   3   0   49.40    2.47
  -7   3   0   44.83    2.48
  -7   3   0   47.24    2.46
  -7   3   0   42.27    2.46
  -7   3   0   47.79    2.45
  -7   3   0   45.52    2.43
  -7   3   0   49.10    2.94
  -7   3   0   48.15    2.52
  -7   3   0   46.31    2.58
   9  -3   0   87.11    4.43
   9  -3   0   82.16    4.31
  -9  -3   0   85.72    4.43
  -9  -3   0   82.66    4.34
   9  -3   0   79.60    4.38
   9  -3   0   85.67    4.35
   9  -3   0   83.99    4.29
   9  -3   0   84.60    4.36
  -9  -3   0   82.54    4.37
   9  -3   0   88.34    4.36
  -9  -3   0   77.14    4.36
  -9  -3   0   79.45    4.41
  -9  -3   0   86.36    4.36
   9  -3   0   83.22    4.39
  -9   3   0   95.70    4.43
  -9   3   0   95.81    4.41
  -9   3   0   95.37    4.45
  -9   3   0   92.57    4.50
  -9   3   0   89.12    4.44
  -9   3   0   93.40    4.69
  11  -3   0  121.49    6.10
 -11  -3   0  125.14    6.08
 -11  -3   0  121.96    6.06
  11  -3   0  126.85    6.06
  11  -3   0  120.95    6.11
  11  -3   0  126.81    6.14
  11  -3   0  125.41    6.09
  11  -3   0  128.93    6.02
 -11  -3   0  124.18    6.15
 -11  -3   0  124.66    6.05
  11  -3   0  130.59    6.17
  11  -3   0  118.82    6.04
 -11  -3   0  113.35    6.08
 -11  -3   0  110.30    6.12
 -11   3   0  120.24    6.20
 -11   3   0  119.35    6.13
 -11   3   0  117.88    6.11
 -11   3   0  120.89    6.09
 -11   3   0  120.68    6.04
 -11   3   0  119.71    6.05
 -13  -3   0   21.16    1.22
  13  -3   0   20.48    1.33
 -13  -3   0   21.17    1.32
  13  -3   0   20.11    1.28
  13  -3   0   20.52    1.25
 -13  -3   0   21.25    1.32
 -13  -3   0   20.15    1.18
 -13  -3   0   20.05    1.22
  13  -3   0   20.70    1.15
 -15  -3   0   18.59    1.04
  15  -3   0   17.64    1.09
 -15  -3   0   18.40    1.01
  15  -3   0   16.92    1.07
 -15  -3   0   19.60    1.15
 -15  -3   0   17.50    1.19
  15  -3   0   16.81    1.33
  15  -3   0   17.42    0.97
 -15  -3   0   16.38    1.10
 -15   3   0   18.50    1.06
 -15   3   0   18.71    1.13
 -15   3   0   17.35    1.15
 -17  -3   0    1.13    0.32
  17  -3   0    1.64    0.32
 -17  -3   0    1.08    0.23
  17  -3   0    1.53    0.23
 -17  -3   0    1.08    0.22
 -17   3   0    1.78    0.51
 -17   3   0    1.77    0.33
   0  -4   0  163.41    7.51
   0  -4   0  168.13    7.51
   0  -4   0  160.78    7.62
   0  -4   0  142.02    7.46
   0  -4   0  139.70    7.90
   0  -4   0  157.97    7.58
   0  -4   0  171.81    7.63
   0  -4   0  144.93    7.59
   0   4   0  142.52    7.48
   0   4   0  146.07    7.48
   0   4   0  148.47    7.62
   0   4   0  146.10    7.48
   2  -4   0   41.55    2.18
  -2  -4   0   37.06    2.12
  -2  -4   0   39.55    2.05
  -2  -4   0   38.56    2.10
  -2  -4   0   41.91    2.17
  -2  -4   0   38.32    2.12
   2  -4   0   38.17    2.08
   2  -4   0   40.81    2.03
  -2  -4   0   41.54    2.03
   2  -4   0   40.08    2.02
   2  -4   0   41.01    2.03
   2  -4   0   38.02    2.14
   2  -4   0   38.42    2.51
   2  -4   0   39.87    2.00
   2  -4   0   37.37    2.14
   2  -4   0   39.73    2.19
  -2   4   0   34.08    2.08
  -2   4   0   37.10    2.01
   2   4   0   36.68    1.96
  -2   4   0   36.54    2.13
  -2   4   0   36.39    2.01
  -2   4   0   36.13    2.01
   4  -4   0  109.70    5.24
  -4  -4   0   95.91    5.26
   4  -4   0  113.33    5.27
  -4  -4   0  103.84    5.23
   4  -4   0  107.12    5.31
   4  -4   0  115.52    5.39
   4  -4   0  117.39    5.29
  -4  -4   0  104.29    5.26
  -4  -4   0  104.58    5.32
   4  -4   0  106.73    6.01
  -4  -4   0   98.51    5.38
   4  -4   0  110.10    5.25
   4  -4   0  108.21    5.42
  -4  -4   0  108.80    5.34
  -4  -4   0   92.09    5.31
  -4   4   0   96.23    5.26
  -4   4   0  106.96    5.27
  -4   4   0   98.80    5.33
  -4   4   0  109.38    5.27
  -4   4   0  106.69    5.28
   4   4   0  104.74    5.17
  -4   4   0  105.62    5.40
  -4   4   0  108.17    5.29
  -6  -4   0   34.41    2.08
  -6  -4   0   36.90    1.93
  -6  -4   0   38.99    2.00
   6  -4   0   40.46    1.95
   6  -4   0   38.91    1.91
   6  -4   0   34.23    2.22
   6  -4   0   39.38    1.96
   6  -4   0   37.29    1.95
   6  -4   0   36.89    1.99
   6  -4   0   34.99    1.85
  -6  -4   0   36.27    2.02
  -6  -4   0   38.81    2.03
  -6  -4   0   34.12    1.98
  -6   4   0   35.53    1.95
  -6   4   0   35.37    1.92
  -6   4   0   35.91    1.96
  -6   4   0   33.62    1.94
  -6   4   0   33.23    2.03
  -6   4   0   33.10    1.99
  -6   4   0   32.43    1.94
   8  -4   0   49.54    3.10
  -8  -4   0   57.06    2.87
  -8  -4   0   56.70    2.90
  -8  -4   0   55.77    2.83
  -8  -4   0   57.49    2.94
  -8  -4   0   57.25    2.97
   8  -4   0   57.93    2.88
   8  -4   0   56.25    2.76
  -8  -4   0   51.52    2.87
  -8  -4   0   60.86    2.97
   8  -4   0   57.09    2.93
  -8  -4   0   51.21    2.84
   8  -4   0   57.73    2.86
   8  -4   0   58.85    2.85
  -8   4   0   52.13    2.88
  -8   4   0   54.26    2.90
  -8   4   0   52.09    2.82
  -8   4   0   52.37    2.98
  -8   4   0   52.85    2.87
  -8   4   0   53.11    3.01
  -8   4   0   57.87    2.90
 -10  -4   0   11.88    0.97
 -10  -4   0   12.89    0.95
 -10  -4   0   10.77    0.82
  10  -4   0   12.65    0.90
 -10  -4   0   11.70    0.88
  10  -4   0   13.17    0.84
 -10  -4   0   11.36    0.94
  10  -4   0   13.02    0.73
  10  -4   0   12.34    0.84
  10  -4   0   13.09    0.88
  10  -4   0   13.82    0.92
 -10  -4   0   11.27    0.98
 -10  -4   0   11.62    0.95
 -10   4   0   11.44    0.88
 -10   4   0   11.50    0.81
 -10   4   0   11.17    1.09
 -10   4   0   11.29    0.97
 -10   4   0   12.09    0.88
 -10   4   0   10.68    0.87
  12  -4   0    7.34    0.49
  12  -4   0    8.27    0.78
  12  -4   0    7.04    0.64
 -12  -4   0    6.99    0.72
 -12  -4   0    6.94    0.60
 -12  -4   0    7.12    0.55
 -12  -4   0    6.84    0.77
 -12  -4   0    5.20    1.01
 -12   4   0    6.44    0.62
 -12   4   0    7.02    0.71
 -12   4   0    6.48    0.65
 -12   4   0    7.41    0.69
 -14  -4   0   28.63    1.53
 -14  -4   0   25.70    1.64
  14  -4   0   29.79    1.61
  14  -4   0   27.62    1.68
  14  -4   0   29.71    1.47
 -14  -4   0   29.65    1.56
 -14  -4   0   29.70    1.66
 -14   4   0   30.29    1.59
 -14   4   0   29.80    1.67
 -14   4   0   29.84    1.67
  16  -4   0   22.02    1.15
 -16  -4   0   21.25    1.14
 -16  -4   0   19.50    1.23
 -16  -4   0   22.04    1.10
 -16   4   0   19.35    1.22
   1  -5   0   46.15    2.52
   1  -5   0   42.88    2.52
   1  -5   0   44.34    2.34
   1  -5   0   43.68    2.38
  -1  -5   0   47.44    2.52
  -1  -5   0   43.37    2.44
  -1  -5   0   45.20    2.38
  -1  -5   0   44.70    2.37
   1  -5   0   42.20    2.59
  -1  -5   0   42.64    2.29
  -1  -5   0   45.98    2.51
   1  -5   0   44.72    2.36
  -1  -5   0   44.24    2.32
   1   5   0   49.78    2.59
   1   5   0   47.75    2.37
  -1   5   0   46.62    2.40
  -1   5   0   45.74    2.57
  -1   5   0   46.20    2.44
   1   5   0   46.27    2.36
  -1   5   0   44.08    2.36
   3  -5   0   56.74    2.99
  -3  -5   0   53.45    2.95
  -3  -5   0   54.29    2.84
   3  -5   0   54.91    2.80
   3  -5   0   56.53    2.83
   3  -5   0   58.54    2.82
  -3  -5   0   55.94    2.96
   3  -5   0   49.88    2.98
  -3  -5   0   53.81    2.80
   3  -5   0   52.87    2.85
   3  -5   0   56.13    3.00
  -3  -5   0   48.95    2.89
   3  -5   0   55.52    2.86
  -3   5   0   56.16    2.85
   3   5   0   54.34    3.02
  -3   5   0   56.78    2.88
  -3   5   0   56.17    2.87
  -3   5   0   56.27    3.02
   3   5   0   54.42    2.80
   3   5   0   54.05    2.82
   5  -5   0   63.73    3.16
   5  -5   0   62.84    3.20
  -5  -5   0   58.23    3.16
  -5  -5   0   56.76    3.38
   5  -5   0   62.26    3.36
  -5  -5   0   59.95    3.19
   5  -5   0   65.10    3.17
   5  -5   0   60.37    3.19
  -5  -5   0   62.47    3.28
  -5  -5   0   64.68    3.31
   5  -5   0   63.56    3.15
  -5  -5   0   62.25    3.27
  -5   5   0   60.67    3.22
   5   5   0   63.17    3.38
  -5   5   0   60.81    3.35
   5   5   0   62.81    3.12
  -5   5   0   57.90    3.22
  -5   5   0   64.53    3.20
  -5   5   0   60.51    3.19
  -5   5   0   61.69    3.22
  -7  -5   0   17.35    1.36
  -7  -5   0   16.65    1.18
   7  -5   0   16.99    1.04
   7  -5   0   17.32    1.10
  -7  -5   0   17.18    1.17
  -7  -5   0   19.20    1.08
   7  -5   0   17.12    1.08
   7  -5   0   17.71    1.08
  -7  -5   0   19.18    1.20
  -7  -5   0   19.03    1.17
   7  -5   0   17.35    1.05
  -7   5   0   15.89    1.19
  -7   5   0   16.25    1.12
  -7   5   0   15.55    1.17
  -7   5   0   17.80    1.27
  -7   5   0   16.64    1.05
  -7   5   0   15.92    1.17
  -7   5   0   17.44    1.09
  -7   5   0   16.94    1.24
  -9  -5   0    0.94    0.42
   9  -5   0    1.15    0.31
  -9  -5   0    1.95    0.45
   9  -5   0    1.10    0.30
   9  -5   0    1.02    0.31
  -9  -5   0    1.90    0.59
  -9  -5   0    0.39    0.48
  -9  -5   0    1.83    0.35
  -9  -5   0    1.42    0.38
   9  -5   0    1.56    0.32
  -9   5   0    2.93    1.05
  11  -5   0   39.05    1.97
 -11  -5   0   34.98    2.09
 -11  -5   0   35.70    2.02
 -11  -5   0   34.38    1.99
  11  -5   0   36.52    1.92
  11  -5   0   37.34    1.95
  11  -5   0   37.84    2.00
 -11  -5   0   38.33    2.06
 -11   5   0   35.05    1.93
 -11   5   0   37.23    2.10
 -11   5   0   36.62    1.99
 -11   5   0   37.38    2.05
  13  -5   0   98.35    4.61
  13  -5   0   95.16    4.63
 -13  -5   0   86.84    4.71
 -13   5   0   94.08    4.61
 -13   5   0   89.33    4.68
  15  -5   0    0.58    0.17
 -15   5   0    0.54    0.32
   0  -6   0  174.02    8.82
   0  -6   0  169.99    8.65
   0  -6   0  169.13    8.82
   0  -6   0  172.33    8.76
   0  -6   0  174.96    8.68
   0  -6   0  172.32    8.70
   0  -6   0  168.66    8.58
   0   6   0  188.53    8.95
   0   6   0  182.71    8.70
   0   6   0  180.43    8.73
   0   6   0  184.91    8.71
   2  -6   0    2.64    0.55
   2  -6   0    1.77    0.43
  -2  -6   0    2.17    0.45
   2  -6   0    2.02    0.32
   2  -6   0    2.38    0.45
   2  -6   0    1.87    0.34
  -2  -6   0    2.63    0.48
   2  -6   0    2.12    0.32
   2  -6   0    1.66    0.49
   2  -6   0    2.45    0.55
  -2  -6   0    3.00    0.60
  -2  -6   0    2.45    0.40
  -2  -6   0    2.20    0.44
  -2  -6   0    2.53    0.52
  -2   6   0    3.45    0.76
   2   6   0    3.33    0.84
  -4  -6   0    0.36    0.39
   4  -6   0    0.78    0.24
  -4  -6   0    0.34    0.30
  -4  -6   0    0.52    0.24
   4  -6   0    0.83    0.31
   4  -6   0    0.76    0.52
  -4  -6   0    0.41    0.34
   4  -6   0    0.73    0.49
  -4  -6   0    0.31    0.42
   4  -6   0    0.84    0.29
   4  -6   0    0.58    0.25
   4  -6   0    0.51    0.24
   4   6   0    0.62    0.27
  -4   6   0    0.90    0.30
  -4   6   0    0.59    0.46
  -4   6   0    0.90    0.43
   4   6   0    1.06    0.68
   4   6   0    1.03    0.39
  -4   6   0    0.59    0.28
  -4   6   0    0.62    0.27
  -6  -6   0   24.50    1.55
   6  -6   0   24.78    1.40
   6  -6   0   25.13    1.41
   6  -6   0   25.76    1.43
   6  -6   0   24.77    1.39
  -6  -6   0   23.91    1.43
   6  -6   0   24.89    1.44
  -6  -6   0   23.93    1.54
   6  -6   0   24.53    1.64
  -6  -6   0   23.11    1.49
   6   6   0   26.21    1.46
  -6   6   0   25.27    1.52
  -6   6   0   26.14    1.45
  -6   6   0   25.82    1.73
  -6   6   0   25.78    1.44
  -6   6   0   27.42    1.62
  -8  -6   0   39.74    2.28
  -8  -6   0   40.83    2.26
   8  -6   0   42.22    2.21
   8  -6   0   39.83    2.17
   8  -6   0   40.48    2.17
   8  -6   0   40.67    2.18
   8  -6   0   40.14    2.20
  -8  -6   0   41.33    2.20
  -8  -6   0   41.20    2.31
  -8   6   0   43.00    2.21
  -8   6   0   46.23    2.31
  -8   6   0   41.98    2.51
  -8   6   0   46.69    2.23
  10  -6   0    8.74    0.59
  10  -6   0    8.97    0.61
 -10  -6   0    8.07    0.74
  10  -6   0    8.78    0.61
 -10  -6   0    7.50    0.80
 -10  -6   0    8.52    0.74
 -10  -6   0    8.84    0.69
 -10   6   0    8.80    0.60
 -10   6   0    9.66    0.75
  12  -6   0   17.14    0.90
  12  -6   0   16.50    0.90
 -12   6   0   16.54    0.99
 -12   6   0   13.88    0.88
  -1  -7   0    0.48    0.29
  -1  -7   0    0.98    0.42
   1  -7   0    0.12    0.35
  -1  -7   0    0.36    0.38
   1  -7   0    0.37    0.20
   1  -7   0    0.33    0.20
  -1  -7   0    0.56    0.21
   1  -7   0    0.88    0.37
  -1  -7   0    0.30    0.34
   1  -7   0    0.32    0.31
  -1  -7   0    0.75    0.21
  -1   7   0    0.38    0.69
   1   7   0    1.40    0.80
  -1   7   0    1.06    0.30
  -1   7   0    0.78    0.32
   3  -7   0   12.43    0.85
  -3  -7   0   11.15    0.89
   3  -7   0   10.46    0.96
   3  -7   0   13.09    0.71
   3  -7   0   12.94    0.98
   3  -7   0   11.81    0.75
  -3  -7   0   11.09    0.78
   3  -7   0   12.01    0.79
  -3  -7   0   12.46    0.92
  -3  -7   0   10.82    0.83
  -3   7   0   11.84    0.80
  -3   7   0   11.89    1.34
   3   7   0   12.41    0.84
   3   7   0   12.12    0.83
  -3   7   0   13.27    0.96
  -3   7   0   11.37    1.14
  -3   7   0   12.44    0.81
  -5  -7   0   23.77    1.44
   5  -7   0   24.19    1.32
   5  -7   0   23.94    1.33
   5  -7   0   24.33    1.26
  -5  -7   0   24.06    1.43
   5  -7   0   23.86    1.29
  -5  -7   0   24.02    1.32
  -5  -7   0   23.94    1.38
  -5   7   0   22.69    1.45
   5   7   0   22.63    1.39
  -5   7   0   23.93    1.34
  -5   7   0   24.97    1.33
  -5   7   0   25.33    1.45
   5   7   0   21.83    1.45
   7  -7   0    4.66    0.46
  -7  -7   0    5.09    0.47
   7  -7   0    4.93    0.39
  -7  -7   0    5.09    0.49
   7  -7   0    4.81    0.39
  -7  -7   0    4.89    0.64
  -7  -7   0    5.78    0.56
   7  -7   0    5.20    0.47
  -7   7   0    4.93    0.56
  -7   7   0    4.12    0.42
  -7   7   0    5.04    0.68
  -7   7   0    3.89    0.62
  -9  -7   0    0.44    0.32
  -9  -7   0    0.45    0.27
   9  -7   0    0.77    0.18
   9  -7   0    0.54    0.22
   9  -7   0    0.63    0.16
  -9   7   0    0.94    0.28
   0  -8   0   24.60    1.26
   0  -8   0   23.08    1.29
   0  -8   0   23.03    1.33
   0   8   0   22.88    1.27
  -2  -8   0   21.03    1.21
   2  -8   0   21.63    1.18
   2  -8   0   21.97    1.28
  -2  -8   0   22.75    1.19
  -2  -8   0   23.08    1.26
  -2   8   0   22.82    1.35
  -2   8   0   21.63    1.20
  -2   8   0   21.26    1.19
   2   8   0   22.73    1.22
  -4  -8   0    0.77    0.19
   4  -8   0    0.61    0.18
  -4  -8   0    0.48    0.31
  -4   8   0    0.70    0.35
  -4   8   0    0.40    0.36
  -4   8   0    1.15    0.22
 -18   0   1    1.37    0.33
  18   0  -1    1.62    0.21
 -18   0   1    1.45    0.28
  18   0  -1    1.63    0.36
 -18   0   1    1.92    0.40
 -18   0   1    1.07    0.29
 -16   0   1   32.71    1.77
 -16   0   1   33.07    1.83
  16   0  -1   31.73    1.81
  16   0  -1   31.67    1.70
 -16   0   1   32.19    1.71
  16   0  -1   32.20    1.78
 -16   0   1   32.86    1.75
 -14   0   1   23.41    1.47
  14   0  -1   24.54    1.39
 -14   0   1   24.60    1.58
  14   0  -1   26.08    1.49
  14   0  -1   23.52    1.53
 -14   0   1   25.38    1.47
 -14   0   1   25.38    1.44
  14   0  -1   24.51    1.48
 -14   0   1   25.21    1.39
 -14   0   1   26.28    1.43
 -14   0   1   25.37    1.52
  12   0  -1  110.06    5.42
 -12   0   1  107.23    5.49
 -12   0   1  110.00    5.40
 -12   0   1  110.29    5.47
  12   0  -1   95.06    5.53
 -12   0   1  110.25    5.44
 -12   0   1  110.35    5.37
 -12   0   1  110.73    5.41
 -10   0   1   56.25    3.04
  10   0  -1   60.85    3.02
  10   0  -1   60.57    3.01
 -10   0   1   55.64    3.11
 -10   0   1   62.07    3.01
 -10   0   1   59.75    3.02
  10   0  -1   59.22    3.54
 -10   0   1   57.50    3.02
 -10   0   1   58.00    2.98
   8   0  -1    1.01    0.37
   8   0  -1    0.88    0.32
  -8   0   1    1.05    0.25
   8   0  -1    1.09    0.25
   8   0  -1    1.10    0.46
  -8   0   1    1.04    0.34
   8   0  -1    0.79    0.27
   6   0  -1   48.92    2.42
  -6   0   1   47.89    2.63
  -6   0   1   44.92    2.38
   6   0  -1   48.31    2.49
   6   0  -1   51.24    2.64
   6   0  -1   48.94    2.50
  -2   0   1    0.19    0.08
  -2   0   1    0.14    0.07
  -2   0  -1  123.07    5.98
   4   0   1  327.36   15.88
  -4   0  -1  326.51   15.72
   4   0   1  310.76   15.68
  -4   0  -1  332.63   15.72
   6   0   1  134.46    6.61
  -6   0  -1  126.07    6.58
  -6   0  -1  138.78    6.57
   6   0   1  132.78    6.72
   6   0   1  133.53    6.54
  -6   0  -1  134.82    6.58
   6   0   1  135.52    6.65
   6   0   1  136.73    6.82
   6   0   1  134.27    6.53
   8   0   1  137.93    6.86
  -8   0  -1  140.08    6.81
  -8   0  -1  140.15    6.80
   8   0   1  139.53    7.19
  -8   0  -1  137.65    6.80
  -8   0  -1  138.22    6.78
   8   0   1  134.72    6.93
   8   0   1  138.40    6.77
   8   0   1  130.16    6.77
   8   0   1  138.13    6.75
   8   0   1  142.30    7.04
  10   0   1  197.60    9.41
  10   0   1  194.53    9.40
 -10   0  -1  189.66    9.39
 -10   0  -1  190.43    9.38
 -10   0  -1  184.93    9.40
 -10   0  -1  190.73    9.44
 -10   0  -1  191.98    9.41
 -10   0  -1  191.68    9.78
 -12   0  -1   74.32    3.90
  12   0   1   74.96    3.87
  12   0   1   74.07    3.88
 -12   0  -1   79.46    3.95
 -12   0  -1   77.02    3.85
 -12   0  -1   78.42    3.88
  12   0   1   72.04    3.81
 -12   0  -1   74.14    3.81
 -12   0  -1   74.35    3.86
 -14   0  -1   30.21    1.76
 -14   0  -1   31.42    1.68
 -14   0  -1   30.66    1.68
 -14   0  -1   30.93    1.74
  14   0   1   27.54    1.62
  14   0   1   30.51    1.73
  14   0   1   28.20    1.69
 -14   0  -1   29.80    1.62
 -14   0  -1   28.66    1.67
  16   0   1   95.35    4.69
  16   0   1   91.87    4.80
 -16   0  -1   93.48    4.70
 -16   0  -1   99.97    4.79
 -16   0  -1   87.01    4.69
 -16   0  -1   95.46    4.73
  16   0   1  101.33    4.79
  16   0   1   95.59    4.78
 -16   0  -1   92.06    4.81
 -18   0  -1   33.67    1.69
  18   0   1   32.21    1.60
 -18   0  -1   30.37    1.61
  18   0   1   30.07    1.67
 -18   0  -1   30.85    1.62
  17  -1  -1   12.79    0.93
 -17  -1   1   13.41    0.82
  17  -1  -1   13.24    1.00
  17  -1  -1   13.31    0.86
 -17  -1   1   13.13    0.80
  17  -1  -1   13.60    0.79
 -17  -1   1   13.01    0.91
 -17  -1   1   12.91    0.83
 -17   1   1   14.62    0.86
 -17   1   1   14.59    0.87
 -17   1   1   15.05    0.84
  17   1  -1   15.28    0.85
  17   1  -1   13.87    0.93
 -15  -1   1   54.16    2.64
  15  -1  -1   48.41    2.58
  15  -1  -1   49.41    2.47
 -15  -1   1   49.68    2.52
  15  -1  -1   48.01    2.55
 -15  -1   1   45.46    2.55
 -15  -1   1   47.24    2.52
  15  -1  -1   49.92    2.61
 -15  -1   1   47.10    2.48
 -15   1   1   47.58    2.52
  15   1  -1   46.42    2.54
 -15   1   1   48.75    2.59
  15   1  -1   48.85    2.50
  15   1  -1   46.18    2.54
 -15   1   1   47.82    2.51
 -15   1   1   44.60    2.66
 -15   1   1   46.23    2.56
  13  -1  -1   41.76    2.24
 -13  -1   1   39.83    2.32
 -13  -1   1   40.94    2.24
 -13  -1   1   41.88    2.22
  13  -1  -1   43.77    2.27
 -13  -1   1   44.78    2.19
 -13  -1   1   40.05    2.15
 -13  -1   1   38.08    2.25
  13  -1  -1   41.03    2.13
  13  -1  -1   40.26    2.21
 -13   1   1   40.90    2.23
  13   1  -1   39.02    2.19
 -13   1   1   40.61    2.24
 -13   1   1   40.13    2.14
 -13   1   1   40.79    2.26
 -13   1   1   40.72    2.20
 -13   1   1   40.91    2.18
  13   1  -1   40.10    2.20
 -13   1   1   40.25    2.30
 -11  -1   1  166.37    8.31
  11  -1  -1  169.65    8.32
 -11  -1   1  164.12    8.34
 -11  -1   1  158.34    8.37
  11  -1  -1  169.00    8.24
 -11  -1   1  158.21    8.31
  11  -1  -1  173.22    8.31
 -11  -1   1  169.13    8.32
 -11  -1   1  171.24    8.31
  11   1  -1  168.56    8.28
 -11   1   1  164.62    8.57
 -11   1   1  166.03    8.38
 -11   1   1  175.14    8.44
 -11   1   1  171.31    8.25
 -11   1   1  169.86    8.31
  11   1  -1  175.60    8.28
   9  -1  -1  128.07    6.13
   9  -1  -1  125.93    6.81
   9  -1  -1  116.27    6.07
  -9  -1   1  114.22    6.13
  -9  -1   1  112.49    6.10
   9  -1  -1  124.25    6.34
   9  -1  -1  123.62    6.64
  -9  -1   1  124.89    6.10
  -9  -1   1  111.40    6.14
   9  -1  -1  123.90    6.12
  -9  -1   1  123.09    6.08
  -9   1   1  119.70    6.09
  -9   1   1  129.60    6.11
  -9   1   1  124.39    6.12
  -9   1   1  132.19    6.14
  -9   1   1  121.83    6.13
   9   1  -1  128.20    6.07
   9   1  -1  127.05    6.22
  -9   1   1  125.95    6.21
  -9   1   1  128.92    6.12
   9   1  -1  122.16    6.10
   9   1  -1  128.81    6.12
   7  -1  -1  237.22   11.31
   7  -1  -1  233.98   11.48
   7  -1  -1  242.95   11.75
   7  -1  -1  231.86   11.27
   7  -1  -1  233.92   11.66
   7  -1  -1  231.13   11.45
  -7   1   1  230.98   11.31
  -7   1   1  225.30   11.45
  -7   1   1  225.52   11.31
   7   1  -1  220.36   11.28
   7   1  -1  236.14   11.39
   7   1  -1  233.20   11.30
  -7   1   1  225.24   11.29
   7   1  -1  227.51   11.35
   7   1  -1  243.52   11.25
   5  -1  -1  338.35   16.36
   5  -1  -1  349.00   16.51
   5  -1  -1  352.11   16.69
   5  -1  -1  329.20   16.48
   5  -1  -1  348.27   16.39
  -5   1   1  333.70   16.67
  -5   1   1  338.67   16.43
  -5   1   1  330.61   16.38
  -5   1   1  332.40   16.39
  -5   1   1  328.83   16.49
  -1  -1   1   72.24    3.53
   1  -1   1  110.09    5.27
  -1  -1  -1  102.06    5.15
   1  -1   1  103.15    5.21
   1  -1   1  105.91    5.20
   1   1   1  107.80    5.20
  -1   1  -1  109.71    5.19
  -1   1  -1  103.74    5.28
  -1   1  -1  104.63    5.21
   3  -1   1  507.27   24.66
   3  -1   1  513.89   24.67
   5  -1   1  271.54   13.17
   5  -1   1  277.20   13.43
   5  -1   1  282.28   13.34
   5  -1   1  270.89   13.06
   5  -1   1  265.02   13.21
   5   1   1  267.10   13.12
  -5   1  -1  249.69   13.27
  -5   1  -1  267.53   13.09
  -7  -1  -1   97.12    5.66
   7  -1   1  111.99    6.13
   7  -1   1  112.93    5.99
   7  -1   1  109.73    5.62
   7  -1   1   98.23    5.61
   7  -1   1  111.35    5.65
   7  -1   1  114.74    5.87
   7  -1   1  114.71    5.78
   7  -1   1  108.43    5.65
   7   1   1  123.08    5.66
  -7   1  -1  121.30    5.69
   7   1   1  121.12    5.74
   7   1   1  118.78    5.58
   7   1   1  120.08    5.62
  -7   1  -1  122.45    5.72
  -7   1  -1  123.33    5.68
   7   1   1  118.20    5.67
  -9  -1  -1   21.30    1.17
  -9  -1  -1   19.62    1.25
   9  -1   1   20.81    1.13
  -9  -1  -1   19.76    1.21
  -9  -1  -1   20.97    1.14
   9  -1   1   19.90    1.16
  -9  -1  -1   19.35    1.24
   9  -1   1   19.57    1.15
   9  -1   1   21.40    1.16
  -9  -1  -1   21.36    1.16
   9  -1   1   18.71    1.15
  -9  -1  -1   19.35    1.21
  -9   1  -1   18.75    1.17
  -9   1  -1   21.20    1.19
  -9   1  -1   18.41    1.33
  -9   1  -1   19.76    1.13
  -9   1  -1   18.51    1.19
   9   1   1   19.21    1.19
   9   1   1   21.11    1.10
  -9   1  -1   19.99    1.17
  -9   1  -1   19.14    1.16
  -9   1  -1   19.88    1.17
  -9   1  -1   18.45    1.20
  11  -1   1   37.73    1.91
 -11  -1  -1   36.98    1.99
 -11  -1  -1   35.38    2.01
 -11  -1  -1   38.98    1.94
 -11  -1  -1   37.07    1.95
 -11  -1  -1   37.26    1.96
 -11  -1  -1   37.95    1.92
  11  -1   1   38.63    1.97
  11  -1   1   37.66    1.98
 -11   1  -1   34.47    1.96
 -11   1  -1   33.47    1.94
  11   1   1   33.15    1.95
 -11   1  -1   32.44    1.91
 -11   1  -1   34.59    1.92
  11   1   1   34.77    1.91
 -11   1  -1   32.38    1.97
 -11   1  -1   33.76    2.05
 -13  -1  -1   69.68    3.60
 -13  -1  -1   75.03    3.66
 -13  -1  -1   67.09    3.53
  13  -1   1   65.76    3.48
 -13  -1  -1   70.68    3.52
 -13  -1  -1   70.69    3.55
  13  -1   1   72.91    3.63
  13  -1   1   69.09    3.59
 -13  -1  -1   67.81    3.54
 -13   1  -1   71.89    3.65
 -13   1  -1   71.54    3.60
 -13   1  -1   66.61    3.50
 -13   1  -1   68.81    3.61
 -13   1  -1   68.52    3.57
 -13   1  -1   69.56    3.54
 -13   1  -1   65.06    3.63
  13   1   1   68.15    3.57
  13   1   1   63.29    3.55
  15  -1   1   23.78    1.45
 -15  -1  -1   25.50    1.42
  15  -1   1   23.66    1.41
  15  -1   1   22.17    1.41
  15  -1   1   22.69    1.30
 -15  -1  -1   23.09    1.63
 -15  -1  -1   22.92    1.35
 -15  -1  -1   24.33    1.42
  15   1   1   24.83    1.43
 -15   1  -1   23.67    1.31
  15   1   1   23.93    1.41
  15   1   1   24.58    1.39
 -15   1  -1   23.21    1.34
 -15   1  -1   21.47    1.33
  17  -1   1    3.99    0.54
  17  -1   1    3.71    0.46
 -17  -1  -1    4.51    0.51
  17  -1   1    3.77    0.63
 -17  -1  -1    5.06    0.38
  17  -1   1    4.48    0.37
 -17  -1  -1    4.56    0.40
 -17   1  -1    3.36    0.56
 -17   1  -1    4.10    0.51
  17   1   1    3.54    0.74
  17   1   1    4.37    0.54
 -17   1  -1    3.72    0.42
  17   1   1    3.47    0.52
 -18  -2   1    1.44    0.27
 -18  -2   1    1.18    0.46
 -18   2   1    1.16    0.38
 -18   2   1    1.29    0.30
  16  -2  -1   41.21    2.21
 -16  -2   1   40.29    2.17
 -16  -2   1   39.97    2.15
  16  -2  -1   39.95    2.20
  16  -2  -1   40.67    2.12
 -16  -2   1   40.85    2.25
 -16  -2   1   42.94    2.18
  16  -2  -1   39.64    2.26
 -16   2   1   45.03    2.19
 -16   2   1   42.83    2.27
 -16   2   1   43.22    2.17
 -16   2   1   43.26    2.24
  16   2  -1   42.34    2.22
 -14  -2   1   59.03    2.98
  14  -2  -1   56.18    2.90
 -14  -2   1   53.73    2.99
  14  -2  -1   56.22    3.01
  14  -2  -1   55.88    3.03
 -14  -2   1   56.19    2.95
  14  -2  -1   58.62    3.00
 -14  -2   1   51.86    3.03
  14   2  -1   59.91    2.97
 -14   2   1   58.12    2.98
 -14   2   1   61.10    2.96
 -14   2   1   54.89    3.01
  14   2  -1   61.77    3.02
  12  -2  -1   11.76    0.95
 -12  -2   1   13.73    0.98
  12  -2  -1   12.07    0.81
  12  -2  -1   11.26    0.88
  12  -2  -1   12.42    0.90
 -12  -2   1   12.93    0.91
 -12  -2   1   12.98    0.87
 -12  -2   1   11.50    0.82
 -12  -2   1   11.32    0.98
 -12   2   1   16.33    1.05
 -12   2   1   16.09    0.90
  12   2  -1   15.95    0.89
 -10  -2   1  117.99    5.38
  10  -2  -1  108.53    5.42
 -10  -2   1  112.35    5.45
 -10  -2   1   96.36    5.38
  10  -2  -1  104.03    5.32
 -10  -2   1  104.09    5.43
 -10  -2   1  100.50    5.46
  10  -2  -1  104.78    5.34
 -10  -2   1  106.52    5.39
  10  -2  -1  109.10    5.40
 -10  -2   1  107.92    5.35
 -10   2   1  107.75    5.48
 -10   2   1  112.06    5.42
 -10   2   1  106.16    5.38
  10   2  -1  116.61    5.33
 -10   2   1  106.55    5.34
 -10   2   1  107.30    5.39
 -10   2   1  111.49    5.36
   8  -2  -1   80.94    4.08
  -8  -2   1   83.76    4.12
   8  -2  -1   77.51    4.09
   8  -2  -1   82.32    4.13
   8  -2  -1   76.98    4.88
   8  -2  -1   82.37    4.41
  -8  -2   1   78.74    4.10
   8  -2  -1   83.16    4.10
  -8  -2   1   81.21    4.15
  -8  -2   1   80.66    4.18
   8  -2  -1   84.76    4.15
   8  -2  -1   82.60    4.51
   8  -2  -1   80.22    4.73
  -8   2   1   81.92    4.22
  -8   2   1   80.40    4.14
  -8   2   1   80.76    4.12
  -8   2   1   84.71    4.13
  -8   2   1   86.02    4.45
  -8   2   1   83.25    4.12
  -8   2   1   86.38    4.16
  -8   2   1   89.63    4.15
   6  -2  -1  178.35    9.55
   6  -2  -1  172.45    9.11
   6  -2  -1  189.10    9.16
   6  -2  -1  193.32    9.69
   6  -2  -1  182.02    9.12
   6  -2  -1  174.43    9.34
   6  -2  -1  182.96    9.36
   6  -2  -1  181.89    9.14
  -6   2   1  199.04    9.23
  -6   2   1  190.04    9.35
  -6   2   1  194.05    9.13
  -6   2   1  181.42    9.15
  -6   2   1  187.15    9.18
  -6   2   1  204.37    9.17
  -6   2   1  197.98    9.16
   4  -2  -1  260.36   12.87
   4  -2  -1  255.49   12.69
   4  -2  -1  277.02   12.57
   4  -2  -1  268.08   12.73
   4  -2  -1  267.90   12.57
   4  -2  -1  271.05   12.95
  -4   2   1  251.69   12.61
  -4   2   1  255.04   12.56
  -4   2   1  247.21   12.70
  -4   2   1  245.57   12.61
  -4   2   1  263.40   12.94
  -4   2   1  245.34   12.56
  -4   2   1  257.26   12.57
  -2  -2   1  200.70   10.22
   2  -2  -1  201.62   10.24
   2  -2  -1  207.11   10.39
   2  -2  -1  195.52   10.22
  -2  -2   1  200.26   10.15
  -2  -2   1  205.28   10.14
   2  -2  -1  202.99   10.14
   2   2  -1  223.28   10.16
  -2   2   1  219.51   10.15
  -2   2   1  219.25   10.42
  -2   2   1  221.22   10.17
  -2   2   1  211.23   10.25
   0  -2  -1  258.10   12.96
   0  -2   1  262.29   12.83
   0  -2  -1  266.36   12.82
   0  -2  -1  249.73   12.86
   0  -2   1  268.70   12.90
   0  -2   1  262.80   13.02
   0   2   1  260.72   12.82
   0   2   1  269.52   12.88
   0   2  -1  263.23   12.81
   0   2  -1  265.24   12.87
   0   2   1  269.97   12.81
   0   2  -1  268.45   12.83
   0   2  -1  276.60   12.89
   4  -2   1    4.29    0.56
  -4   2  -1    4.88    0.38
  -4   2  -1    4.25    0.46
  -4   2  -1    4.90    0.40
   6  -2   1   21.24    1.24
   6  -2   1   20.71    1.24
   6  -2   1   20.98    1.22
   6  -2   1   18.92    1.21
   6  -2   1   21.66    1.38
   6  -2   1   21.74    1.61
   6  -2   1   20.87    1.78
   6  -2   1   21.14    1.47
  -6   2  -1   24.41    1.24
  -6   2  -1   24.29    1.24
  -6   2  -1   25.82    1.28
  -6   2  -1   25.56    1.28
  -6   2  -1   26.30    1.28
   8  -2   1  130.41    6.60
  -8  -2  -1  121.20    6.33
  -8  -2  -1  128.34    6.30
  -8  -2  -1  134.80    6.39
   8  -2   1  134.67    6.34
   8  -2   1  126.70    7.33
   8  -2   1  126.10    6.28
   8  -2   1  129.68    6.27
  -8  -2  -1  131.40    6.31
   8  -2   1  136.65    6.36
   8  -2   1  134.11    6.34
  -8  -2  -1  125.33    6.34
  -8  -2  -1  126.85    6.33
   8  -2   1  132.13    6.31
  -8   2  -1  125.68    6.34
  -8   2  -1  120.64    6.42
  -8   2  -1  123.87    6.29
  -8   2  -1  122.26    6.34
  -8   2  -1  119.42    6.34
  -8   2  -1  129.67    6.36
  -8   2  -1  119.24    6.31
  -8   2  -1  130.48    6.37
  10  -2   1  298.67   14.34
  10  -2   1  297.45   14.30
  10  -2   1  292.80   14.30
  10  -2   1  287.03   14.25
 -10  -2  -1  301.70   14.31
 -10  -2  -1  294.31   14.32
  10  -2   1  293.48   14.37
 -10  -2  -1  299.76   14.29
  10  -2   1  283.98   14.26
 -10  -2  -1  311.31   14.31
 -10  -2  -1  316.43   14.63
 -10   2  -1  294.16   14.34
 -10   2  -1  286.88   14.35
 -10   2  -1  291.62   14.35
  10   2   1  300.41   14.25
 -10   2  -1  280.82   14.27
 -10   2  -1  287.10   14.36
 -10   2  -1  279.01   14.40
 -10   2  -1  277.80   14.26
 -10   2  -1  295.77   14.29
 -10   2  -1  284.97   14.36
 -12  -2  -1   13.86    1.03
 -12  -2  -1   13.62    0.94
 -12  -2  -1   13.77    1.05
  12  -2   1   13.18    0.89
  12  -2   1   12.98    0.98
 -12  -2  -1   13.77    0.91
  12  -2   1   13.36    1.00
 -12  -2  -1   13.39    0.99
 -12   2  -1   16.64    1.02
 -12   2  -1   16.26    1.01
  12   2   1   16.46    0.97
 -12   2  -1   15.83    1.00
 -12   2  -1   15.56    1.10
 -12   2  -1   16.63    0.99
 -14  -2  -1   50.21    2.75
  14  -2   1   49.86    2.65
  14  -2   1   49.76    2.79
 -14  -2  -1   52.79    2.81
  14  -2   1   49.36    2.77
  14  -2   1   50.34    2.75
 -14  -2  -1   51.54    2.71
 -14  -2  -1   47.57    2.67
 -14   2  -1   55.06    2.78
 -14   2  -1   56.20    2.75
 -14   2  -1   50.61    2.76
  14   2   1   53.30    2.78
  14   2   1   54.68    2.75
 -14   2  -1   54.93    2.81
  16  -2   1   71.75    3.62
  16  -2   1   67.34    3.68
  16  -2   1   71.74    3.62
  16  -2   1   72.69    3.54
 -16  -2  -1   74.29    3.58
 -16  -2  -1   70.54    3.64
 -16  -2  -1   76.99    3.57
 -16  -2  -1   71.53    3.61
 -16   2  -1   70.55    3.58
 -16   2  -1   70.52    3.56
  16   2   1   68.72    3.64
 -16   2  -1   74.52    3.65
 -16   2  -1   66.03    3.55
  16   2   1   67.44    3.62
 -18  -2  -1    5.98    0.43
  18  -2   1    6.11    0.38
 -18  -2  -1    6.17    0.40
 -18  -2  -1    6.20    0.55
  17  -3  -1   15.59    0.91
  17  -3  -1   15.26    0.84
 -17  -3   1   16.08    0.88
 -17  -3   1   16.10    0.98
 -17  -3   1   16.11    0.93
 -17   3   1   17.20    0.92
 -17   3   1   16.90    1.08
  15  -3  -1    3.73    0.34
  15  -3  -1    4.59    0.48
 -15  -3   1    3.40    0.41
  15  -3  -1    3.92    0.46
 -15  -3   1    3.50    0.36
 -15  -3   1    3.16    0.48
  15  -3  -1    3.03    0.59
 -15  -3   1    3.38    0.54
 -15   3   1    4.24    0.44
 -15   3   1    3.46    0.57
 -15   3   1    4.65    0.58
  13  -3  -1    1.06    0.33
  13  -3  -1    1.26    0.32
  13  -3  -1    0.92    0.20
 -13  -3   1    0.46    0.48
 -13  -3   1    1.39    0.29
 -13  -3   1    1.14    0.32
 -13  -3   1    1.12    0.38
 -13  -3   1    1.18    0.28
  13  -3  -1    1.30    0.37
 -13   3   1    0.70    0.35
 -13   3   1    1.02    0.41
 -13   3   1    0.94    0.34
 -13   3   1    1.00    0.34
  13   3  -1    0.90    0.40
  11  -3  -1  603.97   29.29
 -11  -3   1  568.75   29.22
 -11  -3   1  595.00   29.20
  11  -3  -1  611.61   29.28
 -11  -3   1  662.85   29.30
  11  -3  -1  609.75   29.24
 -11  -3   1  587.72   29.29
 -11  -3   1  586.79   29.23
  11  -3  -1  592.50   29.16
  11  -3  -1  584.24   29.21
 -11  -3   1  618.94   29.19
 -11   3   1  593.91   29.25
 -11   3   1  621.26   29.20
 -11   3   1  614.78   29.19
 -11   3   1  580.52   29.23
 -11   3   1  610.17   29.36
   9  -3  -1    6.23    0.55
  -9  -3   1    6.72    0.70
   9  -3  -1    7.08    0.71
  -9  -3   1    6.17    0.75
  -9  -3   1    6.73    0.55
   9  -3  -1    6.85    0.57
  -9  -3   1    5.83    0.59
  -9  -3   1    5.79    0.86
   9  -3  -1    6.53    0.49
   9  -3  -1    5.60    0.72
   9  -3  -1    5.78    0.58
   9  -3  -1    6.52    0.60
  -9  -3   1    6.40    0.59
   9  -3  -1    5.67    0.62
  -9   3   1    7.15    0.68
  -9   3   1    6.66    0.77
  -9   3   1    6.33    0.57
  -9   3   1    6.56    0.57
  -9   3   1    7.28    0.66
  -9   3   1    6.68    0.67
  -9   3   1    6.93    0.59
  -9   3   1    6.43    0.62
  -7  -3   1    2.40    0.44
  -7  -3   1    2.18    0.48
   7  -3  -1    2.60    0.34
   7  -3  -1    1.92    0.33
   7  -3  -1    2.91    0.89
  -7  -3   1    2.15    0.47
  -7  -3   1    2.19    0.35
  -7  -3   1    2.56    0.62
  -7  -3   1    2.50    0.53
   7  -3  -1    2.70    0.40
   7  -3  -1    2.74    0.83
  -7  -3   1    2.89    0.44
   7  -3  -1    2.24    0.39
   7  -3  -1    2.66    0.39
   7  -3  -1    2.44    0.48
   7  -3  -1    2.46    0.35
   7  -3  -1    2.57    0.38
  -7   3   1    3.68    0.61
  -7   3   1    3.03    0.41
  -7   3   1    3.95    1.08
  -7   3   1    3.18    0.37
  -7   3   1    2.87    0.39
  -7   3   1    2.28    0.43
  -7   3   1    2.83    0.41
   5  -3  -1  169.99    8.43
   5  -3  -1  167.28    8.18
   5  -3  -1  157.38    8.17
   5  -3  -1  168.83    8.18
   5  -3  -1  161.96    8.83
   5  -3  -1  168.01    8.72
   5  -3  -1  161.87    8.25
   5  -3  -1  167.76    8.49
   5  -3  -1  164.55    8.16
  -5   3   1  169.96    8.25
  -5   3   1  173.79    8.20
  -5   3   1  171.48    8.46
  -5   3   1  170.53    8.18
  -5   3   1  172.08    8.19
  -5   3   1  160.20    8.19
  -5   3   1  166.55    8.28
  -5   3   1  168.44    8.22
   3  -3  -1  157.64    7.76
   3  -3  -1  161.07    7.98
  -3  -3   1  141.96    7.76
  -3  -3   1  142.72    7.75
   3  -3  -1  156.45    8.16
  -3  -3   1  151.63    7.80
   3  -3  -1  159.62    7.94
   3  -3  -1  164.44    7.79
  -3   3   1  160.40    7.88
  -3   3   1  164.23    7.78
   3   3  -1  162.69    7.71
  -3   3   1  166.68    7.78
  -3   3   1  165.62    7.98
  -3   3   1  171.77    7.83
  -1  -3   1   61.42    3.09
  -1  -3   1   62.36    3.09
   1  -3  -1   67.65    3.36
  -1  -3   1   63.06    3.32
  -1  -3   1   61.34    3.20
  -1   3   1   60.63    3.09
  -1   3   1   57.03    3.06
   1   3  -1   62.14    3.07
   1   3  -1   59.32    3.04
   1   3  -1   58.88    3.14
  -1   3   1   61.86    3.07
   1   3  -1   61.90    3.16
  -1   3   1   62.33    3.19
  -1   3   1   62.24    3.08
   1  -3   1   65.40    3.40
  -1  -3  -1   60.59    3.26
  -1  -3  -1   61.29    3.27
  -1  -3  -1   58.58    3.14
   1  -3   1   62.55    3.22
  -1   3  -1   62.80    3.14
   1   3   1   57.72    3.12
   1   3   1   62.03    3.10
   1   3   1   61.86    3.18
  -1   3  -1   64.55    3.23
  -1   3  -1   66.06    3.15
  -1   3  -1   68.95    3.15
  -1   3  -1   65.02    3.29
   3  -3   1  255.39   11.72
   3  -3   1  257.89   11.87
   3  -3   1  269.96   12.14
   3  -3   1  253.18   11.95
   3  -3   1  258.27   11.70
  -3   3  -1  234.87   11.71
  -3   3  -1  217.51   11.70
  -3   3  -1  221.34   11.77
   3   3   1  220.58   11.67
  -3   3  -1  228.57   11.72
  -3   3  -1  234.16   11.91
  -3   3  -1  234.14   11.72
  -5  -3  -1  243.47   10.72
   5  -3   1  211.68   10.61
   5  -3   1  206.24   11.39
   5  -3   1  228.76   10.78
   5  -3   1  228.16   11.22
   5  -3   1  216.31   10.65
   5  -3   1  218.35   10.64
   5  -3   1  199.69   10.67
  -5  -3  -1  233.92   10.81
   5  -3   1  211.52   10.99
   5  -3   1  213.49   10.67
  -5   3  -1  214.30   10.68
  -5   3  -1  207.37   10.68
  -5   3  -1  217.86   10.66
  -5   3  -1  218.30   10.69
  -5   3  -1  214.71   10.74
  -5   3  -1  227.62   10.69
  -7  -3  -1   26.87    1.57
   7  -3   1   26.46    1.61
   7  -3   1   26.50    1.49
  -7  -3  -1   26.94    1.51
   7  -3   1   28.22    1.55
   7  -3   1   27.80    1.53
  -7  -3  -1   28.25    1.65
   7  -3   1   27.44    1.55
  -7  -3  -1   28.13    1.63
  -7  -3  -1   26.33    1.53
  -7  -3  -1   26.47    1.53
   7  -3   1   27.94    1.52
  -7  -3  -1   27.39    1.69
  -7  -3  -1   25.95    1.56
   7  -3   1   27.69    2.69
   7  -3   1   27.55    1.47
   7  -3   1   25.58    1.94
  -7   3  -1   29.60    1.56
  -7   3  -1   30.07    1.55
  -7   3  -1   27.39    1.53
  -7   3  -1   30.26    1.71
  -7   3  -1   29.62    1.61
  -7   3  -1   27.94    1.55
  -7   3  -1   27.78    1.58
  -7   3  -1   28.26    1.51
  -9  -3  -1   45.97    2.61
   9  -3   1   49.15    2.58
   9  -3   1   48.79    2.52
  -9  -3  -1   40.75    2.55
  -9  -3  -1   47.87    2.65
   9  -3   1   49.62    2.56
  -9  -3  -1   49.76    2.53
  -9  -3  -1   46.44    2.50
  -9  -3  -1   47.88    2.47
   9  -3   1   48.97    2.44
   9  -3   1   49.11    2.48
   9  -3   1   46.47    2.58
  -9  -3  -1   50.10    2.50
   9  -3   1   48.53    2.52
  -9  -3  -1   47.43    2.57
  -9   3  -1   48.66    2.56
  -9   3  -1   48.89    2.51
  -9   3  -1   47.56    2.64
  -9   3  -1   47.77    2.59
  -9   3  -1   46.23    2.54
  -9   3  -1   45.90    2.53
  11  -3   1   71.66    3.48
  11  -3   1   70.54    3.52
 -11  -3  -1   70.83    3.53
 -11  -3  -1   73.67    3.48
 -11  -3  -1   74.29    3.59
  11  -3   1   67.87    3.55
 -11  -3  -1   69.52    3.52
 -11  -3  -1   72.18    3.46
  11  -3   1   72.03    3.52
 -11  -3  -1   71.63    3.48
  11  -3   1   71.89    3.58
  11  -3   1   70.61    3.57
  11  -3   1   68.04    3.46
  11  -3   1   72.77    3.43
 -11   3  -1   57.08    3.60
 -11   3  -1   60.35    3.44
 -11   3  -1   61.49    3.54
 -11   3  -1   62.73    3.53
 -11   3  -1   61.54    3.50
 -11   3  -1   57.58    3.56
  13  -3   1   49.65    2.67
 -13  -3  -1   51.70    2.71
 -13  -3  -1   51.83    2.79
 -13  -3  -1   53.20    2.74
 -13  -3  -1   51.55    2.82
  13  -3   1   48.96    2.84
  13  -3   1   49.94    2.77
  13  -3   1   50.48    2.82
 -13   3  -1   57.94    2.80
 -13   3  -1   56.22    2.86
 -13   3  -1   58.07    2.83
  15  -3   1   26.17    1.48
  15  -3   1   25.94    1.46
  15  -3   1   23.79    1.79
 -15  -3  -1   25.35    1.50
 -15  -3  -1   25.91    1.39
 -15  -3  -1   25.37    1.50
  15  -3   1   25.59    1.36
 -15  -3  -1   27.71    1.43
 -15   3  -1   25.23    1.52
 -15   3  -1   27.00    1.50
 -15   3  -1   26.65    1.44
 -17  -3  -1   29.07    1.61
 -17  -3  -1   32.44    1.54
  17  -3   1   30.94    1.57
 -17  -3  -1   29.83    1.55
 -17   3  -1   29.03    1.66
 -16  -4   1   41.64    2.11
 -16  -4   1   42.16    2.20
  16  -4  -1   41.48    2.10
 -16  -4   1   41.64    2.19
  16  -4  -1   43.54    2.20
 -16   4   1   41.92    2.19
  14  -4  -1   28.54    1.56
 -14  -4   1   28.17    1.57
 -14  -4   1   27.25    1.49
  14  -4  -1   28.50    1.62
 -14  -4   1   28.41    1.52
 -14  -4   1   28.52    1.63
  14  -4  -1   29.29    1.43
 -14   4   1   28.35    1.55
 -14   4   1   27.50    1.63
 -12  -4   1    3.31    0.68
 -12  -4   1    2.60    0.61
  12  -4  -1    3.00    0.33
  12  -4  -1    3.89    0.49
 -12  -4   1    2.98    0.49
 -12  -4   1    3.24    0.48
 -12  -4   1    3.12    0.40
  12  -4  -1    3.25    0.58
 -10  -4   1    1.47    0.42
 -10  -4   1    1.94    0.46
  10  -4  -1    1.81    0.36
 -10  -4   1    1.78    0.39
  10  -4  -1    1.67    0.37
 -10  -4   1    1.47    0.46
  10  -4  -1    1.50    0.34
 -10  -4   1    1.77    0.37
  10  -4  -1    1.77    0.37
 -10  -4   1    1.99    0.33
  10  -4  -1    1.72    0.31
 -10   4   1    2.25    0.51
 -10   4   1    2.70    0.56
 -10   4   1    1.74    0.55
 -10   4   1    2.38    0.53
 -10   4   1    1.99    0.39
 -10   4   1    2.26    0.51
   8  -4  -1   44.91    2.41
   8  -4  -1   42.83    2.25
  -8  -4   1   48.23    2.46
  -8  -4   1   43.76    2.32
   8  -4  -1   43.01    2.32
  -8  -4   1   46.15    2.38
   8  -4  -1   46.39    2.35
  -8  -4   1   46.68    2.45
  -8  -4   1   44.45    2.39
   8  -4  -1   43.90    2.36
   8  -4  -1   45.30    2.37
  -8  -4   1   46.68    2.47
  -8  -4   1   37.53    2.48
  -8   4   1   45.20    2.39
  -8   4   1   45.28    2.33
  -8   4   1   44.18    2.38
  -8   4   1   42.84    2.38
  -8   4   1   45.40    2.51
  -8   4   1   47.60    2.37
  -8   4   1   45.46    2.39
  -8   4   1   44.40    2.50
   6  -4  -1  136.59    6.82
   6  -4  -1  141.12    6.67
   6  -4  -1  137.77    6.67
  -6  -4   1  131.14    6.75
  -6  -4   1  142.61    6.73
   6  -4  -1  136.62    6.69
  -6  -4   1  132.19    6.67
   6  -4  -1  138.69    6.73
  -6  -4   1  143.11    6.77
  -6  -4   1  141.18    6.77
   6  -4  -1  130.69    6.64
  -6  -4   1  122.88    6.70
  -6   4   1  137.50    6.69
  -6   4   1  140.39    6.83
   6   4  -1  134.50    6.78
  -6   4   1  131.23    6.81
  -6   4   1  133.60    6.68
  -6   4   1  140.32    6.70
  -6   4   1  134.71    6.67
  -6   4   1  124.76    6.67
  -6   4   1  122.58    6.69
  -4  -4   1   29.04    1.66
   4  -4  -1   27.64    2.41
  -4  -4   1   31.73    1.78
  -4  -4   1   28.17    1.72
   4  -4  -1   26.89    1.52
  -4  -4   1   29.89    1.59
  -4  -4   1   29.52    1.65
   4  -4  -1   28.05    1.56
   4  -4  -1   28.84    1.74
   4  -4  -1   28.16    1.60
  -4  -4   1   32.06    1.67
  -4  -4   1   29.40    1.59
  -4  -4   1   24.41    1.71
   4  -4  -1   28.93    1.56
   4  -4  -1   28.68    1.56
   4  -4  -1   30.69    1.71
   4   4  -1   29.46    1.66
  -4   4   1   27.80    1.59
  -4   4   1   29.65    1.57
  -4   4   1   28.52    1.55
   4   4  -1   28.44    1.47
  -4   4   1   27.38    1.56
  -4   4   1   24.91    1.60
   4   4  -1   29.15    1.54
   2  -4  -1   21.67    1.40
   2  -4  -1   22.73    1.25
   2  -4  -1   20.71    1.23
  -2  -4   1   21.71    1.29
  -2  -4   1   21.22    1.40
  -2  -4   1   20.17    1.34
   2  -4  -1   20.73    1.78
  -2  -4   1   21.45    1.35
   2  -4  -1   20.35    1.37
  -2  -4   1   20.32    1.53
   2  -4  -1   21.42    1.22
   2  -4  -1   19.60    1.28
  -2  -4   1   21.59    1.20
   2  -4  -1   21.41    1.20
   2  -4  -1   22.06    1.40
  -2  -4   1   23.42    1.40
   2   4  -1   21.45    1.31
  -2   4   1   24.17    1.24
   2   4  -1   23.10    1.23
  -2   4   1   22.12    1.37
  -2   4   1   22.91    1.49
  -2   4   1   23.87    1.24
   2   4  -1   23.80    1.19
  -2   4   1   23.14    1.37
  -2   4   1   21.94    1.51
   2   4  -1   24.14    1.35
   2   4  -1   23.74    1.24
   0  -4  -1  208.79    9.64
   0  -4   1  204.60    9.66
   0  -4  -1  196.66    9.75
   0  -4  -1  196.03    9.71
   0  -4   1  196.39    9.75
   0  -4   1  195.28    9.73
   0  -4   1  195.15    9.75
   0  -4  -1  192.33    9.61
   0  -4   1  205.53    9.78
   0  -4  -1  207.19    9.76
   0  -4  -1  181.85    9.98
   0  -4   1  188.05    9.61
   0  -4  -1  184.07    9.60
   0  -4   1  213.62    9.66
   0   4  -1  193.23    9.63
   0   4   1  194.99    9.63
   0   4  -1  200.39    9.65
   0   4  -1  195.32    9.64
   0   4  -1  183.84    9.65
   0   4  -1  199.98    9.78
   0   4   1  208.67    9.64
   2  -4   1  198.34    9.48
   2  -4   1  193.17    9.58
  -2  -4  -1  202.99    9.56
  -2  -4  -1  206.07    9.44
  -2  -4  -1  214.26    9.54
   2  -4   1  188.16    9.94
   2  -4   1  197.26    9.57
   2  -4   1  190.55    9.44
   2  -4   1  196.21    9.59
   2  -4   1  189.86    9.44
   2  -4   1  201.57    9.47
  -2  -4  -1  188.65    9.54
   2  -4   1  187.35    9.54
  -2  -4  -1  195.91    9.47
   2  -4   1  180.10    9.50
  -2   4  -1  181.88    9.48
  -2   4  -1  186.40    9.41
  -2   4  -1  193.66    9.47
  -2   4  -1  188.41    9.58
  -2   4  -1  185.02    9.47
   2   4   1  199.62    9.41
  -2   4  -1  188.03    9.45
  -2   4  -1  189.73    9.48
   4  -4   1    9.54    1.64
   4  -4   1   10.36    0.73
   4  -4   1    9.85    0.92
  -4  -4  -1   10.96    0.71
  -4  -4  -1   10.54    0.90
   4  -4   1    9.91    0.82
   4  -4   1    9.94    0.67
  -4  -4  -1   11.56    0.85
   4  -4   1   10.34    1.17
   4  -4   1   10.69    0.71
  -4  -4  -1   11.52    0.71
   4  -4   1   10.33    0.76
  -4  -4  -1   10.62    0.80
  -4   4  -1    9.43    0.76
  -4   4  -1    8.80    0.87
   4   4   1    9.95    0.61
  -4   4  -1    9.45    0.69
  -4   4  -1    9.32    0.75
  -4   4  -1    9.18    0.74
  -4   4  -1    8.90    0.67
  -4   4  -1    9.01    0.71
   6  -4   1   11.27    0.85
  -6  -4  -1   10.54    1.19
   6  -4   1   11.52    0.78
  -6  -4  -1   12.78    0.90
   6  -4   1   10.58    0.71
   6  -4   1   11.36    0.78
  -6  -4  -1   10.82    0.88
   6  -4   1   10.12    0.74
  -6  -4  -1    9.30    0.84
  -6  -4  -1   10.55    0.76
  -6  -4  -1   10.94    0.85
  -6  -4  -1    9.87    0.84
   6  -4   1   10.65    0.87
  -6   4  -1   10.89    0.80
  -6   4  -1   10.76    0.78
  -6   4  -1   11.35    0.80
  -6   4  -1   11.46    0.87
  -6   4  -1   11.78    0.75
  -6   4  -1   10.95    0.88
  -8  -4  -1   86.50    4.54
   8  -4   1   90.12    4.54
  -8  -4  -1   93.14    4.56
  -8  -4  -1   83.05    4.41
   8  -4   1   89.29    4.45
   8  -4   1   87.94    4.36
  -8  -4  -1   88.02    4.49
  -8  -4  -1   93.14    4.45
   8  -4   1   90.96    4.48
   8  -4   1   90.31    4.44
  -8  -4  -1   86.53    4.47
  -8  -4  -1  101.13    4.47
   8  -4   1   91.34    4.49
  -8  -4  -1   93.53    4.52
  -8   4  -1   82.90    4.42
  -8   4  -1   82.73    4.48
  -8   4  -1   86.82    4.47
  -8   4  -1   86.39    4.52
  -8   4  -1   85.14    4.61
  -8   4  -1   82.79    4.56
  -8   4  -1   85.02    4.50
  10  -4   1  120.57    6.26
  10  -4   1  121.07    6.23
 -10  -4  -1  130.68    6.17
 -10  -4  -1  125.99    6.19
 -10  -4  -1  119.94    6.22
 -10  -4  -1  130.30    6.29
 -10  -4  -1  139.87    6.26
 -10  -4  -1  126.52    6.29
 -10  -4  -1  118.59    6.22
  10  -4   1  121.09    6.28
 -10  -4  -1  125.92    6.21
  10  -4   1  120.00    6.11
  10  -4   1  120.60    6.22
  10  -4   1  123.20    6.19
 -10   4  -1  125.99    6.21
 -10   4  -1  122.97    6.24
 -10   4  -1  119.96    6.34
 -10   4  -1  124.60    6.29
 -10   4  -1  128.65    6.39
 -10   4  -1  126.84    6.37
 -12  -4  -1    5.91    0.80
  12  -4   1    4.65    0.65
 -12  -4  -1    5.55    0.69
  12  -4   1    5.50    0.79
  12  -4   1    5.32    0.69
  12  -4   1    5.46    0.57
 -12   4  -1    5.44    0.66
 -12   4  -1    5.55    0.62
 -12   4  -1    5.09    0.55
 -12   4  -1    5.33    0.59
  14  -4   1   50.02    2.56
 -14  -4  -1   47.19    2.58
 -14  -4  -1   48.40    2.48
 -14  -4  -1   45.26    2.57
  14  -4   1   48.23    2.42
 -14  -4  -1   48.92    2.50
 -14   4  -1   49.24    2.59
 -14   4  -1   51.39    2.59
 -14   4  -1   50.90    2.54
 -14   4  -1   49.77    2.58
 -16  -4  -1   31.78    1.72
  16  -4   1   36.77    1.76
  15  -5  -1    4.12    0.34
 -15   5   1    3.87    0.50
 -13  -5   1   30.37    1.70
  13  -5  -1   30.03    1.57
 -13  -5   1   28.82    1.54
  13  -5  -1   30.31    1.59
 -13  -5   1   28.72    1.65
 -13   5   1   27.22    1.54
 -13   5   1   29.53    1.61
 -13   5   1   30.54    1.68
 -11  -5   1   54.54    2.78
  11  -5  -1   52.31    2.64
  11  -5  -1   53.49    2.66
  11  -5  -1   52.11    2.66
 -11  -5   1   48.13    2.62
 -11  -5   1   51.08    2.74
 -11  -5   1   47.88    2.71
  11  -5  -1   50.92    2.70
 -11  -5   1   51.30    2.78
 -11   5   1   52.17    2.81
 -11   5   1   52.24    2.66
 -11   5   1   53.35    2.70
 -11   5   1   52.64    2.75
  -9  -5   1   77.75    4.20
  -9  -5   1   79.86    4.25
   9  -5  -1   81.84    4.11
  -9  -5   1   83.19    4.26
   9  -5  -1   87.74    4.13
  -9  -5   1   80.13    4.14
   9  -5  -1   83.45    4.18
  -9  -5   1   80.17    4.21
   9  -5  -1   83.48    4.11
  -9   5   1   75.43    4.15
  -9   5   1   92.00    4.97
  -9   5   1   77.47    4.17
  -9   5   1   80.29    4.17
  -9   5   1   83.89    4.15
  -9   5   1   81.73    4.29
   7  -5  -1    2.62    0.47
   7  -5  -1    3.15    0.46
   7  -5  -1    3.17    0.45
   7  -5  -1    3.37    0.44
  -7  -5   1    2.87    0.54
  -7  -5   1    3.50    0.54
  -7  -5   1    2.86    0.62
  -7  -5   1    2.67    0.59
  -7  -5   1    2.65    0.50
   7  -5  -1    3.57    0.70
  -7   5   1    2.50    0.50
  -7   5   1    2.76    0.44
  -7   5   1    2.50    0.68
  -7   5   1    2.73    0.59
   7   5  -1    2.11    0.50
  -7   5   1    3.09    0.43
   5  -5  -1   34.20    2.04
   5  -5  -1   34.16    1.83
  -5  -5   1   35.75    2.10
   5  -5  -1   34.12    1.85
  -5  -5   1   36.08    1.96
  -5  -5   1   35.74    2.10
  -5  -5   1   35.78    1.99
  -5  -5   1   33.88    1.86
   5  -5  -1   34.02    1.88
   5  -5  -1   33.47    1.83
  -5  -5   1   36.00    1.99
  -5   5   1   32.02    2.02
   5   5  -1   36.26    2.09
  -5   5   1   31.53    2.04
  -5   5   1   33.69    1.88
  -5   5   1   33.80    1.86
   5   5  -1   35.62    1.82
  -5   5   1   32.53    1.88
  -3  -5   1   92.29    5.05
   3  -5  -1   97.11    4.86
  -3  -5   1  101.66    5.03
  -3  -5   1   91.52    4.96
  -3  -5   1   99.33    5.02
  -3  -5   1  100.56    4.91
   3  -5  -1   98.35    4.84
  -3  -5   1  100.12    4.87
  -3  -5   1   92.53    4.90
   3  -5  -1   96.18    4.89
   3  -5  -1   89.89    5.01
   3  -5  -1  103.89    4.88
   3  -5  -1  100.12    5.03
   3  -5  -1  103.47    5.02
  -3   5   1  100.96    4.93
   3   5  -1   98.31    5.06
   3   5  -1   95.99    4.86
  -3   5   1   99.16    5.11
  -3   5   1   95.57    4.90
   3   5  -1   94.15    4.86
  -3   5   1   98.44    4.90
  -1  -5   1   69.22    3.42
  -1  -5   1   65.94    3.53
  -1  -5   1   63.33    3.69
   1  -5  -1   74.57    3.61
  -1  -5   1   71.63    3.61
   1  -5  -1   70.46    3.45
   1  -5  -1   72.71    3.59
   1  -5  -1   72.21    3.42
  -1  -5   1   67.43    3.39
  -1  -5   1   65.43    3.58
   1  -5  -1   71.65    3.44
  -1  -5   1   70.02    3.51
   1  -5  -1   72.98    3.48
   1   5  -1   60.77    3.54
  -1   5   1   64.67    3.46
   1   5  -1   65.73    3.62
  -1   5   1   65.08    3.44
  -1   5   1   66.95    3.66
   1   5  -1   64.56    3.45
   1   5  -1   64.39    3.44
  -1   5   1   64.39    3.49
   1  -5   1   36.72    2.17
  -1  -5  -1   38.28    2.12
  -1  -5  -1   35.61    1.88
   1  -5   1   35.89    1.98
   1  -5   1   36.64    2.14
  -1  -5  -1   39.48    1.94
  -1  -5  -1   38.95    2.06
   1  -5   1   38.08    1.97
   1  -5   1   36.94    1.95
  -1  -5  -1   37.32    1.98
  -1  -5  -1   37.06    1.99
  -1  -5  -1   37.14    2.11
   1  -5   1   37.07    1.94
   1  -5   1   33.65    2.03
  -1   5  -1   36.28    2.03
   1   5   1   38.27    2.18
  -1   5  -1   36.12    1.99
  -1   5  -1   33.94    2.02
  -1   5  -1   36.30    2.13
  -1   5  -1   34.30    1.92
  -1   5  -1   35.94    1.97
   1   5   1   38.90    1.96
   1   5   1   36.41    1.95
   3  -5   1   35.21    1.84
   3  -5   1   36.09    1.86
  -3  -5  -1   33.53    1.87
  -3  -5  -1   33.80    1.97
   3  -5   1   34.96    1.89
   3  -5   1   34.07    2.05
  -3  -5  -1   32.42    1.93
  -3  -5  -1   34.04    1.80
  -3  -5  -1   34.18    1.85
   3  -5   1   33.88    2.02
   3  -5   1   35.25    1.84
   3  -5   1   33.38    1.93
  -3  -5  -1   35.02    1.98
  -3   5  -1   35.20    1.87
  -3   5  -1   29.93    1.91
  -3   5  -1   36.56    1.91
  -3   5  -1   35.38    1.91
   3   5   1   34.47    1.82
   3   5   1   33.05    1.86
  -3   5  -1   33.71    1.92
  -3   5  -1   34.36    2.02
  -5  -5  -1   71.82    3.47
   5  -5   1   63.46    3.35
   5  -5   1   64.43    3.31
  -5  -5  -1   61.30    3.38
  -5  -5  -1   58.99    3.30
   5  -5   1   63.04    3.30
  -5  -5  -1   62.06    3.32
   5  -5   1   61.55    3.34
  -5  -5  -1   60.59    3.39
   5  -5   1   58.90    3.51
   5  -5   1   64.14    3.31
  -5   5  -1   68.64    3.52
  -5   5  -1   67.57    3.39
  -5   5  -1   66.16    3.37
  -5   5  -1   65.52    3.38
  -5   5  -1   68.92    3.36
   5   5   1   65.69    3.27
   5   5   1   68.02    3.54
  -5   5  -1   67.61    3.35
   7  -5   1   19.49    1.22
  -7  -5  -1   19.82    1.29
  -7  -5  -1   19.36    1.30
   7  -5   1   19.46    1.20
   7  -5   1   19.83    1.16
   7  -5   1   19.28    1.15
  -7  -5  -1   19.01    1.21
  -7  -5  -1   19.40    1.15
   7  -5   1   19.83    1.17
  -7  -5  -1   20.51    1.23
  -7   5  -1   17.83    1.25
  -7   5  -1   18.19    1.16
  -7   5  -1   19.29    1.26
  -7   5  -1   18.45    1.25
  -7   5  -1   19.49    1.19
  -7   5  -1   20.09    1.37
  -7   5  -1   18.46    1.34
  -7   5  -1   19.03    1.25
   9  -5   1    6.70    0.59
   9  -5   1    7.12    0.65
   9  -5   1    6.63    0.64
   9  -5   1    6.86    0.66
  -9  -5  -1    6.44    0.74
  -9  -5  -1    7.47    0.63
  -9  -5  -1    6.81    0.76
  -9  -5  -1    6.31    0.79
  -9  -5  -1    6.88    0.66
   9  -5   1    7.26    0.63
  -9   5  -1    7.28    0.76
  -9   5  -1    6.29    0.77
  -9   5  -1    7.53    0.97
  -9   5  -1    7.43    0.79
  -9   5  -1    6.57    0.60
  -9   5  -1    6.87    0.71
  11  -5   1    7.96    0.65
  11  -5   1    7.85    0.68
 -11  -5  -1    8.26    0.74
 -11  -5  -1    8.19    0.75
 -11  -5  -1    7.10    0.87
 -11  -5  -1    8.72    0.83
  11  -5   1    9.44    0.76
  11  -5   1    7.56    0.63
 -11  -5  -1    7.46    0.71
 -11   5  -1    9.43    0.64
 -11   5  -1    9.82    0.79
 -11   5  -1    9.67    0.75
 -11   5  -1    9.70    0.82
 -13   5  -1    7.94    0.66
  12  -6  -1    9.01    0.57
  12  -6  -1    9.08    0.57
 -12  -6   1    8.45    0.85
 -12  -6   1    8.00    0.85
 -12   6   1    9.58    0.58
  10  -6  -1    2.07    0.35
 -10  -6   1    2.17    0.50
 -10  -6   1    2.59    0.47
  10  -6  -1    2.06    0.34
  10  -6  -1    2.38    0.33
 -10  -6   1    2.23    0.47
 -10   6   1    2.34    0.45
 -10   6   1    2.35    0.34
 -10   6   1    2.40    0.46
   8  -6  -1    5.38    0.48
   8  -6  -1    5.18    0.52
  -8  -6   1    6.50    0.68
  -8  -6   1    5.13    0.58
   8  -6  -1    4.84    0.50
   8  -6  -1    4.28    0.56
   8  -6  -1    5.13    0.47
  -8  -6   1    5.69    0.64
  -8  -6   1    5.48    0.57
  -8   6   1    5.81    0.58
  -8   6   1    6.32    0.51
  -8   6   1    6.88    0.69
  -8   6   1    5.44    1.11
  -6  -6   1   41.58    2.25
   6  -6  -1   42.61    2.25
   6  -6  -1   41.69    2.41
  -6  -6   1   42.96    2.40
  -6  -6   1   40.29    2.36
   6  -6  -1   45.42    2.26
   6  -6  -1   43.45    2.21
   6  -6  -1   45.05    2.23
   6  -6  -1   43.56    2.22
  -6  -6   1   41.20    2.34
  -6   6   1   41.37    2.39
  -6   6   1   41.14    2.26
  -6   6   1   42.21    2.54
   6   6  -1   42.35    2.27
  -6   6   1   42.60    2.25
  -6   6   1   41.73    2.31
   4  -6  -1   14.57    0.90
   4  -6  -1   13.89    0.86
   4  -6  -1   14.56    0.87
  -4  -6   1   12.44    1.04
   4  -6  -1   13.75    0.84
  -4  -6   1   13.52    0.90
   4  -6  -1   14.45    1.11
   4  -6  -1   12.58    1.09
   4  -6  -1   13.70    0.91
  -4  -6   1   13.38    1.04
   4   6  -1   13.29    0.90
  -4   6   1   13.88    1.08
   4   6  -1   11.81    0.95
   4   6  -1   12.10    1.36
  -4   6   1   13.64    0.91
  -4   6   1   13.72    0.89
  -4   6   1   13.80    0.93
  -4   6   1   14.97    1.22
   2  -6  -1   14.41    1.10
   2  -6  -1   15.69    0.96
   2  -6  -1   15.54    1.18
   2  -6  -1   17.41    1.01
   2  -6  -1   16.11    1.00
  -2  -6   1   16.61    1.21
   2  -6  -1   15.97    1.05
  -2  -6   1   16.12    1.01
  -2  -6   1   16.81    1.22
   2  -6  -1   15.87    1.05
   2  -6  -1   15.32    1.21
  -2  -6   1   15.52    1.05
  -2   6   1   17.75    1.09
   2   6  -1   18.58    1.09
   2   6  -1   18.43    1.08
  -2   6   1   18.83    1.07
  -2   6   1   18.20    1.08
  -2   6   1   18.00    1.36
   2   6  -1   17.88    1.36
   0  -6  -1  114.92    6.20
   0  -6   1  125.67    6.05
   0  -6   1  132.59    6.32
   0  -6  -1  120.94    6.12
   0  -6  -1  124.64    6.15
   0  -6   1  127.39    6.17
   0  -6  -1  122.66    6.16
   0  -6   1  129.40    6.13
   0  -6  -1  126.29    6.11
   0  -6   1  127.39    6.31
   0  -6  -1  120.73    6.29
   0  -6  -1  121.54    6.26
   0  -6   1  128.18    6.12
   0  -6   1  125.98    6.14
   0  -6   1  129.63    6.24
   0  -6  -1  123.37    6.03
   0   6  -1  121.38    6.16
   0   6  -1  118.44    6.19
   0   6  -1  121.12    6.16
   0   6   1  114.49    6.14
   0   6   1  120.14    6.14
   0   6   1  124.24    6.42
   0   6  -1  121.15    6.35
   0   6   1  118.75    6.17
   2  -6   1   57.36    3.03
   2  -6   1   58.33    2.88
   2  -6   1   54.72    2.82
   2  -6   1   58.85    2.79
  -2  -6  -1   58.46    2.79
   2  -6   1   57.40    3.02
   2  -6   1   55.94    2.93
  -2  -6  -1   58.20    2.85
  -2  -6  -1   58.52    2.97
  -2  -6  -1   60.95    2.87
  -2  -6  -1   55.58    2.92
  -2  -6  -1   56.96    2.99
   2  -6   1   53.60    2.92
   2   6   1   47.30    2.85
   2   6   1   53.41    2.84
   2   6   1   50.41    3.10
  -2   6  -1   48.18    2.92
  -2   6  -1   49.97    2.89
  -2   6  -1   49.72    3.03
  -2   6  -1   48.07    2.85
  -4  -6  -1   13.07    0.84
  -4  -6  -1   12.33    0.99
  -4  -6  -1   12.88    0.92
   4  -6   1   12.65    0.84
   4  -6   1   12.72    0.82
  -4  -6  -1   13.40    0.92
   4  -6   1   11.81    0.88
   4  -6   1   11.51    1.14
   4  -6   1   11.73    1.09
   4  -6   1   12.13    0.82
  -4  -6  -1   13.67    1.00
   4   6   1   12.97    0.86
   4   6   1   12.36    0.93
  -4   6  -1   11.52    1.10
  -4   6  -1   11.72    0.91
  -4   6  -1   11.73    0.86
  -4   6  -1   11.65    0.86
   4   6   1   12.77    1.32
   6  -6   1    5.15    0.47
  -6  -6  -1    4.46    0.48
   6  -6   1    4.80    0.49
  -6  -6  -1    3.81    0.59
  -6  -6  -1    4.43    0.54
  -6  -6  -1    3.46    0.67
   6  -6   1    4.87    0.52
   6  -6   1    4.42    0.51
  -6  -6  -1    3.10    0.65
  -6   6  -1    4.25    0.84
   6   6   1    3.49    0.64
  -6   6  -1    3.78    0.50
  -6   6  -1    4.04    0.51
  -6   6  -1    3.64    0.66
  -6   6  -1    4.17    0.67
   8  -6   1   94.65    4.53
   8  -6   1   89.83    4.50
  -8  -6  -1   94.35    4.62
  -8  -6  -1   95.66    4.52
  -8  -6  -1   83.15    4.53
  -8  -6  -1   88.85    4.57
   8  -6   1   95.39    4.51
  -8  -6  -1   87.01    4.57
   8  -6   1   98.06    4.51
  -8   6  -1   82.74    4.57
  -8   6  -1   82.75    4.75
  -8   6  -1   90.43    4.68
  -8   6  -1   89.34    4.54
  10  -6   1   26.82    1.43
 -10  -6  -1   27.07    1.53
 -10  -6  -1   25.25    1.46
 -10  -6  -1   26.38    1.46
  10  -6   1   26.31    1.47
  10  -6   1   27.56    1.43
  10  -6   1   26.87    1.41
 -10   6  -1   25.92    1.43
 -10   6  -1   25.95    1.55
  12  -6   1    6.07    0.47
  12  -6   1    5.70    0.51
 -12   6  -1    7.16    0.61
  -9  -7   1   12.48    0.78
  -9  -7   1   11.18    0.86
   9  -7  -1   13.26    0.70
   9  -7  -1   12.87    0.67
  -9  -7   1   12.13    0.80
  -9   7   1   10.47    1.00
  -9   7   1   11.25    0.79
  -9   7   1   10.50    0.68
   7  -7  -1    1.97    0.39
   7  -7  -1    2.56    0.36
  -7  -7   1    2.25    0.50
  -7  -7   1    2.16    0.41
  -7  -7   1    2.70    0.41
  -7  -7   1    2.58    0.45
   7  -7  -1    2.60    0.29
   7  -7  -1    2.49    0.29
  -7   7   1    2.15    0.45
  -7   7   1    2.21    0.49
  -7   7   1    2.03    0.47
  -7   7   1    2.32    0.32
  -5  -7   1   17.12    0.99
   5  -7  -1   16.58    0.97
   5  -7  -1   17.12    1.15
  -5  -7   1   16.65    1.04
   5  -7  -1   15.99    0.92
   5  -7  -1   15.80    0.96
  -5  -7   1   16.33    1.09
  -5  -7   1   17.73    1.09
   5  -7  -1   17.27    0.90
   5   7  -1   16.89    1.17
  -5   7   1   14.54    1.08
  -5   7   1   15.32    1.08
  -5   7   1   14.77    0.96
  -5   7   1   15.76    0.96
   5   7  -1   17.00    1.08
  -3  -7   1   37.16    1.98
   3  -7  -1   38.50    2.11
  -3  -7   1   38.16    2.10
  -3  -7   1   37.41    2.04
   3  -7  -1   38.77    1.94
   3  -7  -1   40.87    1.89
   3  -7  -1   39.55    2.05
   3  -7  -1   38.86    1.97
  -3  -7   1   37.67    2.11
   3  -7  -1   40.26    2.00
   3  -7  -1   37.52    1.97
  -3   7   1   35.17    1.98
  -3   7   1   31.37    2.10
   3   7  -1   36.88    2.00
  -3   7   1   35.38    1.96
   3   7  -1   36.23    2.04
  -3   7   1   35.57    2.08
  -3   7   1   35.16    2.37
   1  -7  -1    9.13    0.63
  -1  -7   1    8.79    0.78
  -1  -7   1    8.62    0.59
   1  -7  -1    9.43    0.71
   1  -7  -1    9.73    0.79
  -1  -7   1    8.54    0.71
   1  -7  -1    9.18    0.71
  -1  -7   1    9.08    0.65
  -1  -7   1    9.47    0.79
   1  -7  -1    9.23    0.58
  -1   7   1    6.52    0.62
   1   7  -1    5.98    1.30
  -1   7   1    6.56    1.21
   1  -7   1    1.34    0.25
  -1  -7  -1    1.16    0.38
   1  -7   1    0.88    0.40
   1  -7   1    0.22    0.46
  -1  -7  -1    0.96    0.36
  -1  -7  -1    1.04    0.24
   1  -7   1    1.29    0.22
  -1  -7  -1    1.14    0.30
   1  -7   1    1.24    0.35
  -1  -7  -1    1.17    0.40
   1  -7   1    1.24    0.26
   1  -7   1    0.86    0.41
   1   7   1    0.43    0.77
   1   7   1    0.81    0.28
   1   7   1    1.20    0.58
  -1   7  -1    0.75    0.69
  -1   7  -1    0.87    0.29
  -1   7  -1    0.64    0.29
   1   7   1    0.93    0.29
  -1   7  -1    0.95    0.32
   3  -7   1   16.73    1.03
   3  -7   1   16.55    1.19
   3  -7   1   17.34    0.95
  -3  -7  -1   15.24    1.10
   3  -7   1   16.36    1.18
  -3  -7  -1   16.68    1.01
  -3  -7  -1   18.77    1.13
   3  -7   1   17.66    1.10
  -3  -7  -1   14.76    1.05
   3  -7   1   16.81    0.98
  -3  -7  -1   16.11    1.12
  -3   7  -1   17.74    1.04
  -3   7  -1   17.59    1.05
   3   7   1   17.28    1.05
   3   7   1   18.01    1.05
  -3   7  -1   17.37    1.48
  -3   7  -1   17.48    1.15
  -3   7  -1   18.09    1.18
   5  -7   1   27.65    1.46
   5  -7   1   27.89    1.39
  -5  -7  -1   26.54    1.54
  -5  -7  -1   25.10    1.48
   5  -7   1   26.70    1.42
  -5  -7  -1   25.08    1.52
  -5  -7  -1   26.72    1.44
  -5   7  -1   27.62    1.58
  -5   7  -1   25.18    1.61
   5   7   1   24.32    1.53
  -5   7  -1   27.87    1.46
  -5   7  -1   27.69    1.47
   5   7   1   24.27    1.49
   7  -7   1    4.48    0.37
   7  -7   1    3.50    0.51
   7  -7   1    4.47    0.44
  -7  -7  -1    4.48    0.43
   7  -7   1    4.68    0.37
  -7  -7  -1    4.69    0.52
  -7  -7  -1    3.73    0.43
  -7  -7  -1    4.01    0.74
  -7   7  -1    3.25    0.53
  -9  -7  -1    1.64    0.38
  -9  -7  -1    2.07    0.36
   9  -7   1    1.84    0.27
  -9  -7  -1    2.36    0.50
   9  -7   1    1.40    0.34
   9  -7   1    1.77    0.26
  -9   7  -1    2.08    0.28
  -9   7  -1    2.04    0.40
  -4  -8   1   11.21    0.68
  -4  -8   1   12.84    0.94
   4  -8  -1   11.27    0.67
  -4   8   1    9.57    0.72
  -4   8   1   11.88    0.84
  -4   8   1   11.83    0.67
  -2  -8   1    0.78    0.19
  -2  -8   1    0.85    0.30
   2  -8  -1    1.46    0.27
   2  -8  -1    0.84    0.34
  -2  -8   1    1.10    0.26
  -2   8   1    1.10    0.30
   2   8  -1    0.84    0.31
  -2   8   1    1.33    0.35
   0  -8  -1   14.11    0.93
   0  -8   1   14.34    0.91
   0  -8  -1   15.38    0.85
   0  -8   1   16.21    0.87
   0  -8   1   13.53    1.11
   0  -8  -1   14.79    0.91
   0   8  -1   16.12    0.90
   0   8   1   14.87    0.87
   0   8  -1   16.40    1.10
  -2  -8  -1   36.23    1.87
  -2  -8  -1   36.65    1.83
  -2  -8  -1   35.93    1.90
   2  -8   1   36.28    1.83
  -2   8  -1   37.05    1.91
  -2   8  -1   35.02    1.83
   2   8   1   33.63    1.83
  -2   8  -1   34.61    1.84
  -4  -8  -1    2.54    0.30
  -4  -8  -1    1.95    0.37
   4  -8   1    2.02    0.28
  -4  -8  -1    1.87    0.31
  -4   8  -1    1.66    0.36
  -4   8  -1    1.83    0.32
  18   0  -2   12.17    0.67
 -18   0   2   12.38    0.79
  18   0  -2   11.52    0.74
 -18   0   2   11.09    0.72
 -18   0   2   11.59    0.73
 -18   0   2   11.79    0.70
  16   0  -2   81.21    4.05
 -16   0   2   81.70    4.06
 -16   0   2   82.46    4.18
 -16   0   2   79.15    4.17
  16   0  -2   82.14    4.14
  16   0  -2   80.77    4.13
 -16   0   2   81.66    4.09
 -16   0   2   82.05    4.13
 -14   0   2   56.86    2.93
  14   0  -2   51.85    2.94
 -14   0   2   57.17    2.96
 -14   0   2   55.04    2.87
  14   0  -2   56.68    2.83
 -14   0   2   57.08    2.89
 -14   0   2   55.34    2.92
  14   0  -2   52.60    2.90
 -14   0   2   56.13    2.84
 -14   0   2   54.95    3.00
  12   0  -2   64.16    3.27
 -12   0   2   63.73    3.22
 -12   0   2   60.61    3.31
  12   0  -2   66.46    3.29
 -12   0   2   61.97    3.35
 -12   0   2   62.28    3.29
 -12   0   2   62.44    3.25
 -12   0   2   66.02    3.25
  10   0  -2    9.80    0.66
 -10   0   2    8.67    0.65
 -10   0   2    9.50    0.69
 -10   0   2   10.24    0.66
 -10   0   2   10.10    0.86
 -10   0   2    8.90    0.81
  10   0  -2   10.05    0.69
   8   0  -2  322.91   15.68
   8   0  -2  326.67   15.56
   8   0  -2  337.34   15.56
   8   0  -2  324.81   15.86
   8   0  -2  314.11   15.68
  -8   0   2  309.38   15.55
  -8   0   2  304.95   15.66
  -8   0   2  321.60   15.93
   4   0  -2   61.50    3.10
  -4   0   2   63.65    3.13
   4   0  -2   62.97    3.18
  -4   0   2   61.13    3.22
   4   0  -2   61.98    3.06
  -2   0   2  250.31   12.14
   0   0   2   70.03    3.46
   0   0  -2   69.85    3.50
   0   0   2   69.61    3.50
   0   0  -2   68.89    3.46
   0   0  -2   74.67    3.45
  -4   0  -2   29.26    1.50
  -4   0  -2   29.10    1.50
   4   0   2   29.01    1.50
   4   0   2   28.63    1.54
  -4   0  -2   29.16    1.63
   4   0   2   27.38    1.45
  -4   0  -2   29.84    1.53
   4   0   2   29.42    1.58
  -6   0  -2  756.68   37.29
   6   0   2  784.29   37.22
   8   0   2  272.05   13.50
  -8   0  -2  285.19   13.36
  -8   0  -2  272.05   13.30
   8   0   2  280.37   13.82
   8   0   2  269.17   13.55
   8   0   2  265.51   13.27
   8   0   2  277.03   13.31
  -8   0  -2  273.98   13.31
   8   0   2  275.34   13.30
  -8   0  -2  267.09   13.33
   8   0   2  272.49   13.39
  -8   0  -2  270.05   13.34
  -8   0  -2  272.46   13.33
  -8   0  -2  262.66   13.34
   8   0   2  282.76   13.29
  -8   0  -2  274.33   13.32
 -10   0  -2   60.24    2.97
  10   0   2   56.78    2.97
 -10   0  -2   60.63    2.99
 -10   0  -2   54.78    3.00
 -10   0  -2   57.95    3.01
 -10   0  -2   57.82    2.96
  10   0   2   60.90    3.01
  10   0   2   57.80    2.99
 -10   0  -2   56.11    3.05
 -10   0  -2   56.66    3.04
 -12   0  -2   30.74    1.78
  12   0   2   28.84    1.66
 -12   0  -2   29.91    1.67
 -12   0  -2   28.57    1.63
 -12   0  -2   31.51    1.73
 -12   0  -2   29.52    1.69
  12   0   2   29.17    1.70
 -12   0  -2   29.82    1.74
  12   0   2   30.20    1.71
 -12   0  -2   29.64    1.70
 -14   0  -2   39.89    2.16
  14   0   2   38.89    2.20
 -14   0  -2   41.02    2.24
  14   0   2   40.27    2.12
 -14   0  -2   38.60    2.25
 -14   0  -2   41.20    2.17
  14   0   2   39.57    2.23
 -14   0  -2   41.19    2.13
 -16   0  -2   10.13    0.76
  16   0   2    9.33    0.78
 -16   0  -2    9.44    0.63
 -16   0  -2    9.52    0.67
  16   0   2    9.13    0.65
  16   0   2    9.20    0.74
 -16   0  -2    9.84    0.74
  16   0   2    8.57    0.80
  18   0   2   37.90    1.85
 -18   0  -2   34.39    1.86
 -18   0  -2   38.46    1.92
  19  -1  -2   23.16    1.19
  19  -1  -2   24.75    1.16
 -19  -1   2   23.24    1.26
 -19  -1   2   23.07    1.20
 -19  -1   2   21.07    1.18
 -17  -1   2   44.94    2.29
  17  -1  -2   47.31    2.26
  17  -1  -2   43.87    2.36
 -17  -1   2   44.24    2.36
 -17  -1   2   45.73    2.31
 -17  -1   2   47.17    2.28
  17  -1  -2   46.21    2.33
  17   1  -2   44.24    2.32
 -17   1   2   42.05    2.38
 -17   1   2   44.97    2.36
  17   1  -2   43.03    2.34
  17   1  -2   45.83    2.26
 -17   1   2   43.82    2.29
 -17   1   2   42.47    2.31
 -17   1   2   42.74    2.27
  15  -1  -2   39.75    2.20
 -15  -1   2   37.92    2.09
  15  -1  -2   36.97    2.04
 -15  -1   2   38.33    2.06
 -15  -1   2   36.28    2.33
  15  -1  -2   38.35    2.16
  15  -1  -2   38.16    2.14
 -15  -1   2   36.10    2.21
 -15  -1   2   40.88    2.20
 -15  -1   2   39.80    2.14
 -15   1   2   41.98    2.23
  15   1  -2   41.12    2.14
 -15   1   2   41.82    2.11
 -15   1   2   42.04    2.18
  15   1  -2   36.37    2.16
 -15   1   2   41.51    2.12
 -15   1   2   41.87    2.07
  15   1  -2   40.25    2.13
 -13  -1   2    4.90    0.47
  13  -1  -2    4.79    0.65
 -13  -1   2    5.17    0.51
 -13  -1   2    5.31    0.74
 -13  -1   2    5.46    0.59
 -13  -1   2    5.06    0.61
  13  -1  -2    5.46    0.54
  13  -1  -2    4.84    0.53
 -13  -1   2    4.92    0.72
  13  -1  -2    5.25    0.48
  13   1  -2    5.10    0.59
 -13   1   2    5.58    0.60
  13   1  -2    5.52    0.54
 -13   1   2    5.30    0.68
 -13   1   2    5.08    0.54
 -13   1   2    4.87    0.50
 -13   1   2    5.01    0.50
 -11  -1   2  125.56    6.13
 -11  -1   2  113.54    6.10
 -11  -1   2  117.06    6.18
  11  -1  -2  124.68    6.11
  11  -1  -2  123.26    6.04
  11  -1  -2  124.64    6.12
 -11  -1   2  128.71    6.16
 -11   1   2  124.16    6.04
  11   1  -2  131.21    6.08
 -11   1   2  124.37    6.18
 -11   1   2  112.89    6.10
 -11   1   2  119.21    6.11
 -11   1   2  124.50    6.10
 -11   1   2  118.74    6.13
  11   1  -2  124.71    6.09
   9  -1  -2  177.23    8.61
  -9  -1   2  171.82    8.65
  -9  -1   2  173.76    8.70
   9  -1  -2  179.10    9.27
  -9  -1   2  166.62    8.59
  -9  -1   2  178.32    8.59
   9  -1  -2  173.66    9.17
   9  -1  -2  176.84    8.63
  -9  -1   2  182.69    8.61
   9  -1  -2  177.32    8.87
   9  -1  -2  173.62    8.57
  -9   1   2  178.42    8.70
   9   1  -2  181.02    8.81
  -9   1   2  169.27    8.63
  -9   1   2  172.62    8.61
  -9   1   2  175.53    8.60
   9   1  -2  173.62    8.60
   9   1  -2  189.28    8.59
  -9   1   2  168.04    8.61
   9   1  -2  179.57    8.67
  -9   1   2  171.90    8.62
   9   1  -2  171.03    8.62
   7  -1  -2   51.83    2.30
   7  -1  -2   51.16    2.47
  -7  -1   2   48.76    2.29
   7  -1  -2   47.82    2.25
   7  -1  -2   49.51    2.45
  -7   1   2   44.44    2.69
   7   1  -2   42.69    2.24
   7   1  -2   40.87    2.33
   7   1  -2   40.28    2.29
   7   1  -2   38.74    2.25
  -7   1   2   42.45    2.35
  -7   1   2   44.04    2.45
  -7   1   2   39.09    2.27
   5  -1  -2    6.39    0.66
  -5  -1   2    7.61    0.49
  -5   1   2    8.12    0.49
  -5   1   2    8.37    0.51
   5   1  -2    8.36    0.52
  -5   1   2    7.84    0.49
  -5   1   2    8.20    0.59
  -5   1   2    8.15    0.54
  -5   1   2    8.30    0.74
   5   1  -2    8.14    0.47
   3  -1  -2   97.93    5.35
  -3  -1   2   99.51    5.29
  -3  -1   2   98.28    5.29
  -3  -1   2   98.56    5.35
   3  -1  -2  103.05    5.29
   3  -1  -2   97.38    5.44
   3   1  -2  112.77    5.30
   3   1  -2  115.72    5.35
  -3   1   2  121.21    5.39
  -3   1   2  121.21    5.29
  -3   1   2  122.61    5.54
   3   1  -2  112.21    5.26
   3  -1   2  110.54    5.49
   3  -1   2  115.45    5.66
   3  -1   2  102.51    5.53
   3  -1   2  109.91    5.58
  -3  -1  -2  111.51    5.52
   3  -1   2  119.66    5.49
  -3  -1  -2  112.94    5.47
  -3   1  -2  111.97    5.51
   3   1   2  112.35    5.47
  -3   1  -2  114.97    5.58
  -3   1  -2  111.43    5.70
  -3   1  -2  115.94    5.51
  -3   1  -2  112.82    5.51
   3   1   2  108.02    5.51
  -5  -1  -2  413.39   20.14
   5  -1   2  422.61   20.55
   5  -1   2  427.98   20.41
   5  -1   2  417.12   20.31
   5  -1   2  413.37   20.15
   5  -1   2  432.16   20.14
   5  -1   2  407.44   20.23
  -5   1  -2  413.10   20.28
   5   1   2  411.01   20.16
   5   1   2  401.61   20.25
   7  -1   2  149.11    6.78
   7  -1   2  137.78    6.72
  -7  -1  -2  140.91    6.76
   7  -1   2  144.47    6.74
   7  -1   2  144.73    6.89
   7  -1   2  142.69    6.76
   7  -1   2  146.06    7.03
   7  -1   2  143.16    7.42
   7  -1   2  146.23    7.12
  -7   1  -2  135.68    6.79
  -7   1  -2  135.52    6.79
   7   1   2  130.14    6.69
  -7   1  -2  130.88    6.78
   7   1   2  129.83    6.79
   7   1   2  131.73    6.73
   7   1   2  130.96    6.78
   7   1   2  116.02    6.89
   9  -1   2   18.08    1.07
  -9  -1  -2   17.49    1.19
   9  -1   2   18.98    1.10
  -9  -1  -2   18.08    1.08
   9  -1   2   19.84    1.11
  -9  -1  -2   18.43    1.22
   9  -1   2   18.51    1.27
   9  -1   2   19.56    1.11
  -9  -1  -2   20.52    1.09
  -9  -1  -2   19.51    1.12
   9  -1   2   19.13    1.24
  -9  -1  -2   18.27    1.19
   9  -1   2   18.73    1.07
  -9  -1  -2   18.89    1.22
  -9  -1  -2   19.35    1.16
  -9   1  -2   18.31    1.15
  -9   1  -2   17.57    1.12
   9   1   2   20.08    1.37
  -9   1  -2   18.06    1.12
   9   1   2   17.89    1.03
  -9   1  -2   17.05    1.06
  -9   1  -2   16.93    1.13
  -9   1  -2   17.22    1.10
   9   1   2   17.96    1.24
  -9   1  -2   19.25    1.14
  -9   1  -2   17.01    1.35
   9   1   2   17.43    1.08
  -9   1  -2   18.67    1.12
 -11  -1  -2   10.82    0.78
 -11  -1  -2   10.07    0.85
 -11  -1  -2   11.71    0.78
 -11  -1  -2   10.98    0.85
  11  -1   2   11.02    0.78
 -11  -1  -2   10.85    0.90
 -11  -1  -2    9.22    1.32
  11  -1   2   10.25    0.86
  11  -1   2   11.17    0.83
  11  -1   2   10.57    0.91
 -11   1  -2   11.13    0.94
 -11   1  -2    9.50    1.35
 -11   1  -2   12.24    0.89
  11   1   2   11.73    0.86
  11   1   2   11.88    0.79
 -11   1  -2   12.31    0.80
 -11   1  -2   11.72    0.81
 -11   1  -2   12.04    0.86
 -11   1  -2   12.51    0.85
 -13  -1  -2   41.64    2.07
  13  -1   2   39.54    2.01
 -13  -1  -2   38.47    2.16
 -13  -1  -2   40.15    2.03
  13  -1   2   36.20    2.11
  13  -1   2   39.01    2.15
 -13  -1  -2   37.49    2.05
 -13  -1  -2   41.59    2.14
 -13   1  -2   35.37    2.11
 -13   1  -2   37.69    2.17
 -13   1  -2   38.47    2.09
 -13   1  -2   33.58    2.12
  13   1   2   33.24    2.09
 -13   1  -2   38.27    2.05
 -13   1  -2   36.36    2.01
  13   1   2   37.17    2.09
 -15  -1  -2   35.18    1.84
 -15  -1  -2   34.37    1.92
  15  -1   2   32.94    1.81
  15  -1   2   34.64    1.92
 -15  -1  -2   35.97    1.96
 -15  -1  -2   34.45    1.86
  15  -1   2   32.79    1.96
 -15   1  -2   35.96    1.83
  15   1   2   34.89    1.98
 -15   1  -2   33.73    1.85
  15   1   2   34.89    1.87
 -15   1  -2   33.39    1.86
 -15   1  -2   34.27    1.94
  15   1   2   34.26    1.91
 -17  -1  -2    7.36    0.47
  17  -1   2    6.68    0.56
 -17  -1  -2    6.43    0.59
  17  -1   2    6.94    0.46
  17  -1   2    6.05    0.79
 -17  -1  -2    7.14    0.49
 -17   1  -2    6.36    0.58
  17   1   2    6.12    0.62
 -17   1  -2    5.52    0.52
  17   1   2    6.10    0.58
 -18  -2   2   12.31    0.67
  18  -2  -2   11.98    0.64
 -18  -2   2   10.54    0.90
  18  -2  -2   12.82    0.90
 -18  -2   2   11.55    0.77
 -16  -2   2   19.64    1.06
 -16  -2   2   18.94    1.07
 -16  -2   2   20.04    1.19
  16  -2  -2   18.87    1.03
  16  -2  -2   18.52    1.18
  16  -2  -2   19.29    1.12
 -16  -2   2   19.50    1.10
  16  -2  -2   18.59    1.10
  16   2  -2   19.00    1.16
 -16   2   2   17.99    1.16
 -16   2   2   18.20    1.19
 -16   2   2   18.42    1.09
  16   2  -2   17.48    1.13
 -16   2   2   18.75    1.08
  14  -2  -2  105.47    5.25
 -14  -2   2  106.08    5.30
 -14  -2   2  107.59    5.28
 -14  -2   2  105.52    5.34
  14  -2  -2  104.09    5.36
  14  -2  -2  102.81    5.33
  14  -2  -2  105.46    5.35
 -14  -2   2  112.60    5.41
 -14   2   2  108.08    5.30
  14   2  -2  109.56    5.33
 -14   2   2  103.85    5.32
  14   2  -2  108.13    5.31
 -14   2   2   99.76    5.35
 -14   2   2  107.33    5.43
 -12  -2   2   67.09    3.53
 -12  -2   2   69.57    3.47
 -12  -2   2   73.58    3.57
 -12  -2   2   69.17    3.44
 -12  -2   2   66.81    3.52
 -12  -2   2   73.78    3.52
  12  -2  -2   72.88    3.51
  12  -2  -2   72.14    3.53
  12  -2  -2   69.86    3.54
  12  -2  -2   69.05    3.41
 -12  -2   2   69.70    3.59
 -12   2   2   54.89    3.43
 -12   2   2   54.58    3.46
 -10  -2   2   79.25    3.58
 -10  -2   2   74.49    3.67
 -10  -2   2   64.27    3.64
  10  -2  -2   70.44    3.54
  10  -2  -2   73.14    3.63
 -10  -2   2   73.41    3.63
 -10  -2   2   67.55    3.57
  10  -2  -2   73.32    3.61
  10  -2  -2   74.56    3.66
 -10  -2   2   67.73    3.69
 -10  -2   2   64.94    3.64
 -10   2   2   66.71    3.59
 -10   2   2   69.02    3.60
  10   2  -2   73.13    3.55
 -10   2   2   69.94    3.56
 -10   2   2   70.12    3.60
 -10   2   2   71.78    3.58
 -10   2   2   70.20    3.69
   8  -2  -2   48.87    2.57
   8  -2  -2   51.18    2.91
  -8  -2   2   49.34    2.72
  -8  -2   2   52.45    2.58
   8  -2  -2   54.41    2.61
   8  -2  -2   54.36    2.60
   8  -2  -2   50.18    3.36
   8  -2  -2   50.66    3.25
  -8  -2   2   48.24    2.59
   8  -2  -2   54.50    2.56
   8  -2  -2   53.21    2.99
  -8  -2   2   46.87    2.65
   8  -2  -2   55.57    2.68
   8  -2  -2   51.31    2.56
  -8  -2   2   52.22    2.68
  -8  -2   2   52.58    2.63
   8   2  -2   51.95    2.56
  -8   2   2   48.12    2.58
  -8   2   2   50.38    2.62
  -8   2   2   49.39    2.59
  -8   2   2   48.79    2.58
  -8   2   2   47.81    2.91
  -8   2   2   48.47    2.70
  -8   2   2   49.94    2.59
  -8   2   2   45.19    2.61
  -8   2   2   49.33    2.69
  -8   2   2   48.70    2.62
  -6  -2   2  280.47   14.29
   6  -2  -2  308.42   14.83
   6  -2  -2  290.38   14.25
   6  -2  -2  299.66   14.26
   6  -2  -2  299.09   14.29
   6  -2  -2  310.14   14.30
   6  -2  -2  295.68   14.49
  -6   2   2  285.09   14.28
  -6   2   2  299.79   14.83
  -6   2   2  288.15   14.37
  -6   2   2  277.67   14.29
  -6   2   2  297.16   14.27
  -6   2   2  286.15   14.33
  -6   2   2  297.33   14.52
  -4  -2   2   82.71    3.97
   4  -2  -2   90.00    3.94
   4  -2  -2   87.90    4.10
   4  -2  -2   86.60    4.09
   4  -2  -2   90.10    3.94
  -4   2   2   75.34    4.29
  -4   2   2   73.97    3.92
   4   2  -2   70.06    3.93
  -4   2   2   74.84    3.99
  -4   2   2   74.00    3.93
  -4   2   2   76.30    4.09
   4   2  -2   75.12    3.92
  -2  -2   2   44.77    2.42
   2  -2  -2   46.60    2.44
   2  -2  -2   46.09    2.43
   2  -2  -2   47.51    2.35
  -2  -2   2   45.88    2.36
  -2  -2   2   45.68    2.38
  -2  -2   2   45.92    2.35
   2  -2  -2   46.36    2.56
  -2   2   2   46.38    2.39
  -2   2   2   49.73    2.63
  -2   2   2   48.34    2.46
   2   2  -2   46.20    2.31
   2   2  -2   48.43    2.41
  -2   2   2   50.39    2.35
   2   2  -2   47.46    2.38
   2   2  -2   47.83    2.47
   0  -2   2   43.89    2.11
   0  -2  -2   44.74    2.13
   0  -2  -2   46.19    2.23
   0  -2   2   46.28    2.15
   0  -2   2   45.86    2.24
   0  -2   2   43.94    2.18
   0   2   2   39.57    2.26
   0   2  -2   37.59    2.10
   0   2  -2   38.94    2.08
   0   2   2   35.96    2.11
   0   2  -2   40.33    2.14
   0   2  -2   40.81    2.28
   0   2  -2   40.69    2.17
   0   2   2   39.21    2.15
   0   2   2   43.52    2.08
   2  -2   2  277.09   14.09
   2  -2   2  272.18   14.20
   2  -2   2  263.47   13.94
   2  -2   2  292.42   13.88
   2  -2   2  263.05   13.99
   2  -2   2  274.43   13.88
  -2   2  -2  306.58   13.88
  -2   2  -2  300.06   14.00
  -2   2  -2  295.01   14.17
  -2   2  -2  302.07   13.92
  -2   2  -2  297.83   13.89
   4  -2   2   75.71    3.92
   4  -2   2   76.17    4.35
   4  -2   2   75.57    4.01
   4  -2   2   72.53    3.90
   4  -2   2   69.34    3.88
   4  -2   2   75.44    4.09
  -4   2  -2   83.70    4.09
  -4   2  -2   85.66    3.94
  -4   2  -2   83.29    3.96
  -4   2  -2   84.21    3.92
  -4   2  -2   80.40    3.95
  -4   2  -2   82.22    3.91
   6  -2   2   34.31    1.87
   6  -2   2   38.79    2.08
   6  -2   2   37.10    1.91
   6  -2   2   35.01    2.55
   6  -2   2   36.97    1.92
   6  -2   2   36.50    2.30
   6  -2   2   37.35    1.89
  -6   2  -2   33.27    1.88
  -6   2  -2   34.36    1.90
  -6   2  -2   38.94    2.20
  -6   2  -2   35.63    1.93
  -6   2  -2   37.57    1.93
  -6   2  -2   35.16    1.92
   8  -2   2    5.13    0.66
  -8  -2  -2    5.57    0.61
   8  -2   2    5.09    0.48
  -8  -2  -2    5.39    0.52
   8  -2   2    5.74    0.50
  -8  -2  -2    6.22    1.19
  -8  -2  -2    5.72    0.75
   8  -2   2    5.41    0.51
   8  -2   2    6.30    0.52
  -8  -2  -2    5.65    0.51
   8  -2   2    4.68    0.47
  -8  -2  -2    4.93    0.64
  10  -2   2  393.99   19.80
 -10  -2  -2  408.39   19.84
  10  -2   2  402.00   19.93
 -10  -2  -2  395.02   19.95
 -10  -2  -2  394.64   19.92
 -10  -2  -2  383.31   19.83
 -10  -2  -2  400.19   19.85
 -10  -2  -2  388.02   19.88
  10  -2   2  412.87   19.85
  10  -2   2  382.20   19.81
  10  -2   2  396.39   19.90
  10  -2   2  396.10   19.86
 -10   2  -2  413.30   19.84
 -10   2  -2  437.44   19.96
 -10   2  -2  425.49   19.91
 -10   2  -2  422.24   19.94
 -10   2  -2  420.21   19.92
  10   2   2  422.26   19.81
 -10   2  -2  418.96   19.91
 -10   2  -2  421.10   19.89
 -10   2  -2  417.04   19.83
 -10   2  -2  430.09   19.83
 -12  -2  -2    5.27    0.51
 -12  -2  -2    5.30    0.80
  12  -2   2    5.14    0.62
 -12  -2  -2    5.73    0.69
 -12  -2  -2    5.40    0.65
  12  -2   2    5.02    0.58
  12  -2   2    5.55    0.50
 -12  -2  -2    5.32    0.54
 -12   2  -2    5.14    0.76
 -12   2  -2    5.03    0.66
 -12   2  -2    5.56    0.59
  12   2   2    5.04    0.59
 -12   2  -2    3.96    0.64
 -12   2  -2    4.96    0.64
 -12   2  -2    5.09    0.59
 -12   2  -2    5.45    0.60
  14  -2   2    1.32    0.43
  14  -2   2    1.05    0.38
  14  -2   2    0.91    0.24
 -14  -2  -2    0.79    0.25
 -14  -2  -2    1.32    0.30
 -14   2  -2   -0.10    0.68
 -14   2  -2    1.49    0.38
 -14   2  -2    1.22    0.38
 -14   2  -2    1.45    0.63
 -14   2  -2    0.86    0.36
  14   2   2    0.68    0.38
  14   2   2    0.89    0.53
 -16  -2  -2   20.85    1.20
  16  -2   2   20.33    1.43
 -16  -2  -2   21.53    1.23
  16  -2   2   21.95    1.19
 -16  -2  -2   21.50    1.29
  16  -2   2   21.22    1.40
 -16  -2  -2   21.62    1.30
  16  -2   2   22.33    1.29
 -16   2  -2   25.82    1.33
  16   2   2   23.94    1.40
 -16   2  -2   24.09    1.25
  17  -3  -2   24.21    1.21
 -17  -3   2   22.61    1.19
 -17  -3   2   23.55    1.22
  17  -3  -2   23.96    1.22
 -17  -3   2   25.01    1.30
 -17  -3   2   20.60    1.26
 -17   3   2   20.67    1.22
 -17   3   2   21.24    1.31
  15  -3  -2   15.62    0.98
 -15  -3   2   15.86    0.95
  15  -3  -2   15.99    0.99
 -15  -3   2   17.26    1.07
 -15  -3   2   15.79    0.93
 -15  -3   2   15.74    0.98
  15  -3  -2   13.73    1.19
  15  -3  -2   15.81    0.89
 -15   3   2   16.59    1.09
 -15   3   2   17.69    1.10
 -15   3   2   17.66    0.99
  13  -3  -2   19.07    1.51
 -13  -3   2   20.25    1.23
 -13  -3   2   18.72    1.28
 -13  -3   2   19.91    1.16
 -13  -3   2   20.61    1.20
  13  -3  -2   19.55    1.11
  13  -3  -2   19.48    1.28
  13  -3  -2   20.72    1.26
  13  -3  -2   19.71    1.20
 -13   3   2   22.37    1.36
 -13   3   2   22.15    1.23
  13   3  -2   21.12    1.21
 -13   3   2   21.00    1.28
  11  -3  -2  197.53   10.08
 -11  -3   2  221.98   10.10
 -11  -3   2  221.08   10.18
  11  -3  -2  207.76   10.03
 -11  -3   2  212.89   10.07
 -11  -3   2  210.01   10.18
  11  -3  -2  208.88   10.16
  11  -3  -2  212.29   10.11
  11  -3  -2  204.98   10.13
 -11  -3   2  216.21   10.13
 -11   3   2  197.79   10.05
 -11   3   2  190.94   10.20
 -11   3   2  185.52   10.13
  11   3  -2  208.63   10.06
 -11   3   2  199.77   10.12
 -11   3   2  194.44   10.10
 -11   3   2  205.37   10.08
  -9  -3   2   27.15    1.54
   9  -3  -2   29.80    1.57
   9  -3  -2   28.39    1.56
  -9  -3   2   29.26    1.59
   9  -3  -2   29.29    1.60
   9  -3  -2   29.82    1.66
   9  -3  -2   25.52    1.51
  -9  -3   2   28.04    1.73
   9  -3  -2   30.30    1.64
  -9  -3   2   29.94    1.66
   7  -3  -2   12.87    0.74
   7  -3  -2   12.66    0.85
   7  -3  -2   12.36    0.76
  -7  -3   2   13.07    0.86
   7  -3  -2   13.03    0.83
   7  -3  -2   12.14    1.28
   7  -3  -2   12.46    0.74
  -7  -3   2   11.66    0.76
  -7  -3   2   12.43    0.89
   7  -3  -2   12.62    0.69
   7  -3  -2   12.06    1.52
  -7  -3   2   12.71    0.98
   7  -3  -2   12.89    0.85
  -7   3   2    9.50    0.79
  -7   3   2    9.14    0.88
  -7   3   2    9.88    0.72
  -7   3   2    9.47    0.70
  -7   3   2    9.23    0.87
  -7   3   2    9.71    0.75
   5  -3  -2    3.75    0.39
   5  -3  -2    4.68    0.38
   5  -3  -2    3.59    0.64
  -5  -3   2    3.32    0.52
   5  -3  -2    3.60    0.59
   5  -3  -2    3.77    0.89
   5  -3  -2    3.78    0.97
   5  -3  -2    3.80    0.45
   5  -3  -2    3.67    0.53
   5  -3  -2    3.84    0.73
  -5  -3   2    4.25    0.54
  -5   3   2    4.40    0.68
  -5   3   2    3.81    0.51
  -5   3   2    4.65    0.54
  -5   3   2    4.78    0.46
  -5   3   2    4.73    0.38
   5   3  -2    3.63    0.32
  -5   3   2    4.54    0.41
   5   3  -2    3.92    0.48
  -5   3   2    4.71    0.47
  -5   3   2    4.58    0.37
   3  -3  -2  202.46    9.59
   3  -3  -2  207.02    9.40
   3  -3  -2  204.77    9.59
  -3  -3   2  211.23    9.39
   3  -3  -2  193.30    9.37
  -3  -3   2  197.41    9.56
  -3  -3   2  186.77    9.38
  -3  -3   2  199.08    9.41
   3  -3  -2  202.87    9.82
  -3  -3   2  183.28    9.37
  -3   3   2  189.25    9.87
   3   3  -2  178.90    9.43
   3   3  -2  190.47    9.45
  -3   3   2  187.80    9.39
  -3   3   2  176.40    9.37
  -3   3   2  189.00    9.45
   3   3  -2  185.46    9.34
  -3   3   2  182.90    9.59
   1  -3  -2  211.53   10.08
   1  -3  -2  205.19   10.21
  -1  -3   2  199.52    9.97
  -1  -3   2  204.02   10.10
   1   3  -2  209.42   10.01
   1   3  -2  199.97    9.94
  -1   3   2  205.76   10.07
   1   3  -2  208.82   10.04
  -1   3   2  204.22    9.96
  -1   3   2  204.03   10.28
  -1   3   2  210.56    9.92
  -1   3   2  194.74    9.92
   1   3  -2  191.51    9.91
  -1  -3  -2   39.42    2.19
  -1  -3  -2   41.19    2.29
   1  -3   2   40.36    2.60
   1  -3   2   40.45    2.28
   1  -3   2   41.19    2.38
   1  -3   2   41.98    2.21
  -1  -3  -2   40.58    2.33
  -1  -3  -2   42.72    2.17
   1  -3   2   42.19    2.44
   1  -3   2   40.82    2.20
  -1  -3  -2   42.88    2.22
  -1   3  -2   45.36    2.28
   1   3   2   47.24    2.28
  -1   3  -2   45.87    2.26
  -1   3  -2   41.98    2.23
  -1   3  -2   45.23    2.21
  -1   3  -2   43.34    2.29
   1   3   2   47.20    2.23
  -1   3  -2   47.77    2.38
   1   3   2   48.20    2.17
   3  -3   2   48.73    2.87
   3  -3   2   47.93    2.75
   3  -3   2   49.81    2.63
   3  -3   2   52.42    2.99
   3  -3   2   48.81    2.61
   3  -3   2   46.85    3.16
  -3   3  -2   53.10    2.64
   3   3   2   53.71    2.54
  -3   3  -2   54.25    2.70
  -3   3  -2   54.76    2.88
  -3   3  -2   54.79    2.66
  -3   3  -2   51.69    2.66
   3   3   2   52.19    2.62
  -3   3  -2   52.91    2.63
   5  -3   2  306.53   14.82
   5  -3   2  296.16   14.75
   5  -3   2  311.62   14.83
   5  -3   2  299.99   14.82
   5  -3   2  309.10   15.37
  -5  -3  -2  302.67   14.81
  -5  -3  -2  301.64   14.80
   5  -3   2  322.24   14.92
   5  -3   2  308.13   15.04
  -5  -3  -2  288.98   14.81
   5  -3   2  294.57   14.80
   5  -3   2  315.06   14.82
  -5  -3  -2  336.38   14.88
   5  -3   2  292.37   15.19
  -5   3  -2  307.41   14.89
  -5   3  -2  300.28   14.85
  -5   3  -2  304.96   14.83
  -5   3  -2  300.82   14.80
  -5   3  -2  299.83   14.85
  -5   3  -2  308.86   15.19
  -5   3  -2  286.81   14.86
  -5   3  -2  299.68   14.83
  -7  -3  -2   89.04    4.68
  -7  -3  -2   84.31    4.75
   7  -3   2   94.56    4.68
   7  -3   2   92.93    4.61
  -7  -3  -2   90.06    4.68
   7  -3   2   94.49    4.71
  -7  -3  -2   96.51    4.65
  -7  -3  -2   89.27    4.66
   7  -3   2   91.33    4.71
   7  -3   2   86.83    4.63
  -7  -3  -2   95.72    4.77
   7  -3   2   95.25    4.69
  -7  -3  -2  100.34    4.68
   7  -3   2  103.40    5.29
  -7  -3  -2   87.94    4.71
   7  -3   2   97.47    4.69
  -7   3  -2   89.74    4.66
  -7   3  -2   94.49    4.71
  -7   3  -2   91.91    4.64
  -7   3  -2   95.68    4.69
  -7   3  -2   88.02    4.67
  -7   3  -2   94.20    4.83
  -7   3  -2   95.04    4.74
  -7   3  -2  100.02    4.74
  -7   3  -2   93.16    4.72
   9  -3   2   38.52    2.10
   9  -3   2   36.65    2.18
  -9  -3  -2   37.52    2.10
   9  -3   2   39.44    2.02
   9  -3   2   39.43    2.09
  -9  -3  -2   37.59    2.28
  -9  -3  -2   40.24    2.10
  -9  -3  -2   35.60    2.10
  -9  -3  -2   37.82    2.05
   9  -3   2   39.69    2.11
  -9  -3  -2   40.90    2.08
  -9  -3  -2   41.20    2.21
   9  -3   2   39.61    2.15
   9  -3   2   38.44    2.06
  -9   3  -2   39.74    2.19
  -9   3  -2   38.09    2.12
  -9   3  -2   40.34    2.09
  -9   3  -2   39.94    2.14
  -9   3  -2   35.09    2.40
  -9   3  -2   38.27    2.22
  11  -3   2   35.67    2.27
  11  -3   2   38.60    2.23
  11  -3   2   38.47    2.18
 -11  -3  -2   39.83    2.25
  11  -3   2   38.51    2.15
 -11  -3  -2   36.03    2.12
 -11  -3  -2   39.04    2.11
  11  -3   2   37.79    2.14
 -11  -3  -2   38.91    2.17
 -11  -3  -2   38.88    2.19
  11  -3   2   38.47    2.24
  11  -3   2   39.39    2.08
  11  -3   2   39.30    2.21
 -11   3  -2   43.04    2.29
 -11   3  -2   44.81    2.22
 -11   3  -2   44.31    2.26
 -11   3  -2   43.67    2.14
 -11   3  -2   42.55    2.36
 -13  -3  -2   61.56    3.10
  13  -3   2   60.16    3.23
  13  -3   2   61.84    3.16
  13  -3   2   61.49    3.06
 -13  -3  -2   60.53    3.11
 -13   3  -2   57.71    3.18
 -13   3  -2   60.60    3.15
 -13   3  -2   59.92    3.18
 -15  -3  -2   21.06    1.33
 -15  -3  -2   22.98    1.32
 -15  -3  -2   23.12    1.25
  15  -3   2   21.14    1.29
  15  -3   2   21.68    1.30
 -15  -3  -2   23.20    1.23
  15  -3   2   21.66    1.19
 -15   3  -2   23.35    1.27
 -15   3  -2   24.22    1.34
  16  -4  -2    7.81    0.50
 -16  -4   2    6.55    0.72
 -16  -4   2    6.73    0.55
  16  -4  -2    7.10    0.48
 -16   4   2    6.98    0.70
  14  -4  -2   41.88    2.27
 -14  -4   2   42.83    2.29
 -14  -4   2   42.51    2.21
  14  -4  -2   42.67    2.14
 -14  -4   2   40.51    2.22
 -14  -4   2   42.58    2.33
  14  -4  -2   43.66    2.23
  14  -4  -2   43.99    2.27
 -14   4   2   45.97    2.25
 -14   4   2   46.60    2.37
  12  -4  -2   12.67    0.83
 -12  -4   2   11.77    0.92
 -12  -4   2   13.21    0.93
 -12  -4   2   11.78    0.73
  12  -4  -2   11.49    0.66
  12  -4  -2   11.65    0.81
 -12  -4   2   10.75    0.81
 -12  -4   2   12.04    0.80
 -12   4   2    9.02    0.86
 -12   4   2    9.79    0.87
  10  -4  -2   20.76    1.20
 -10  -4   2   21.51    1.33
  10  -4  -2   20.37    1.20
 -10  -4   2   20.52    1.30
  10  -4  -2   19.96    1.21
 -10  -4   2   19.88    1.25
 -10  -4   2   19.87    1.33
  10  -4  -2   21.43    1.26
 -10  -4   2   21.76    1.17
  10  -4  -2   19.89    1.08
 -10  -4   2   19.40    1.24
 -10   4   2   19.61    1.26
 -10   4   2   18.80    1.46
 -10   4   2   20.68    1.19
 -10   4   2   19.10    1.32
 -10   4   2   20.77    1.26
 -10   4   2   20.50    1.27
  -8  -4   2   24.43    1.38
  -8  -4   2   21.78    1.24
   8  -4  -2   21.39    1.15
   8  -4  -2   22.56    1.31
  -8  -4   2   21.91    1.47
  -8  -4   2   22.99    1.32
   8  -4  -2   21.79    1.23
  -8  -4   2   22.74    1.37
  -8  -4   2   22.80    1.39
   8  -4  -2   21.95    1.27
   8  -4  -2   22.43    1.27
  -8   4   2   20.53    1.27
  -8   4   2   21.20    1.25
  -8   4   2   21.24    1.39
  -8   4   2   21.48    1.30
  -8   4   2   20.74    1.30
  -8   4   2   21.85    1.44
  -8   4   2   19.49    1.40
  -8   4   2   21.01    1.22
   6  -4  -2  109.10    5.46
  -6  -4   2  104.43    5.40
   6  -4  -2  115.76    5.43
  -6  -4   2  103.79    5.43
   6  -4  -2  113.56    5.57
   6  -4  -2  107.53    5.44
  -6  -4   2  116.79    5.49
   6  -4  -2  114.75    5.44
  -6  -4   2  105.76    5.54
   6  -4  -2  106.87    5.41
   6  -4  -2  106.94    5.39
  -6  -4   2  113.06    5.52
  -6  -4   2  113.44    5.54
  -6  -4   2  108.08    5.51
  -6   4   2  103.30    5.42
   6   4  -2  112.14    5.33
  -6   4   2  110.98    5.45
   6   4  -2  109.65    5.52
  -6   4   2  107.08    5.58
  -6   4   2  111.42    5.42
  -6   4   2  104.80    5.54
  -6   4   2  103.13    5.43
  -6   4   2  106.51    5.43
  -4  -4   2   17.61    1.00
  -4  -4   2   19.10    1.27
  -4  -4   2   19.81    1.17
  -4  -4   2   17.18    1.08
   4  -4  -2   19.84    1.05
   4  -4  -2   18.56    1.41
   4  -4  -2   16.77    1.99
   4  -4  -2   18.16    1.07
  -4  -4   2   18.06    1.26
   4  -4  -2   18.50    1.04
   4  -4  -2   18.73    1.19
  -4  -4   2   16.83    1.16
  -4  -4   2   18.04    1.13
   4  -4  -2   19.78    1.24
   4  -4  -2   18.74    1.00
  -4  -4   2   19.28    1.15
  -4   4   2   15.05    1.16
   4   4  -2   15.17    0.93
   4   4  -2   16.85    1.12
  -4   4   2   16.07    1.13
  -4   4   2   15.90    1.01
  -4   4   2   15.49    1.00
   4   4  -2   14.97    1.00
  -4   4   2   16.19    1.06
  -2  -4   2    3.69    0.57
  -2  -4   2    4.23    0.67
   2  -4  -2    5.45    0.68
  -2  -4   2    3.88    0.40
   2  -4  -2    3.83    0.38
  -2  -4   2    3.71    0.69
  -2  -4   2    4.68    0.62
  -2  -4   2    3.96    1.01
   2  -4  -2    3.88    0.47
   2  -4  -2    3.86    0.48
   2  -4  -2    4.39    0.71
   2  -4  -2    4.63    0.46
  -2  -4   2    5.05    0.98
   2  -4  -2    3.89    1.07
  -2  -4   2    3.55    0.45
  -2  -4   2    4.08    0.60
  -2  -4   2    4.13    0.57
   2  -4  -2    4.28    0.64
   2   4  -2    3.64    0.42
  -2   4   2    4.67    1.24
   2   4  -2    4.44    0.50
  -2   4   2    4.04    0.40
   2   4  -2    3.76    0.34
  -2   4   2    3.74    0.37
  -2   4   2    4.00    0.64
  -2   4   2    3.68    0.57
   0  -4  -2   33.84    1.86
   0  -4   2   36.22    2.08
   0  -4   2   37.27    2.02
   0  -4   2   37.68    1.94
   0  -4   2   34.45    1.90
   0  -4  -2   33.16    1.92
   0  -4  -2   30.41    2.20
   0  -4   2   38.63    2.06
   0  -4   2   37.04    1.90
   0  -4  -2   35.98    2.03
   0  -4   2   32.42    2.21
   0  -4  -2   34.93    1.99
   0  -4  -2   30.98    1.86
   0  -4  -2   34.10    1.92
   0  -4  -2   36.39    1.89
   0  -4   2   37.71    1.92
   0  -4  -2   35.11    2.05
   0   4   2   33.14    2.07
   0   4  -2   37.73    1.96
   0   4  -2   40.80    1.95
   0   4   2   37.32    1.97
   0   4  -2   40.99    1.92
   0   4   2   38.85    1.89
   0   4  -2   38.53    1.91
   0   4   2   38.94    1.90
   0   4  -2   40.01    2.03
  -2  -4  -2  217.83   10.44
  -2  -4  -2  203.62   10.33
  -2  -4  -2  202.57   10.41
   2  -4   2  222.57   10.35
   2  -4   2  199.89   10.41
   2  -4   2  216.68   10.32
  -2  -4  -2  228.51   10.31
   2  -4   2  206.70   10.46
   2  -4   2  220.58   10.37
  -2  -4  -2  205.95   10.33
   2  -4   2  210.94   10.48
   2  -4   2  196.06   10.79
   2  -4   2  204.22   10.44
  -2  -4  -2  220.68   10.34
   2  -4   2  203.02   10.31
  -2  -4  -2  214.77   10.40
   2  -4   2  205.41   10.46
  -2   4  -2  220.44   10.37
  -2   4  -2  200.94   10.37
  -2   4  -2  209.51   10.38
  -2   4  -2  204.09   10.28
  -2   4  -2  216.12   10.37
   2   4   2  218.70   10.29
  -2   4  -2  210.88   10.37
  -2   4  -2  227.48   10.35
  -2   4  -2  204.15   10.45
   4  -4   2   48.52    2.46
   4  -4   2   48.67    2.62
  -4  -4  -2   46.09    2.50
   4  -4   2   49.55    2.48
   4  -4   2   46.75    2.47
  -4  -4  -2   48.03    2.57
   4  -4   2   42.08    3.32
   4  -4   2   45.10    2.60
  -4  -4  -2   49.58    2.54
  -4  -4  -2   46.25    2.49
  -4  -4  -2   47.89    2.48
   4  -4   2   46.59    2.55
  -4  -4  -2   46.31    2.57
  -4  -4  -2   46.81    2.45
   4  -4   2   50.23    2.50
  -4   4  -2   49.23    2.51
  -4   4  -2   48.81    2.48
  -4   4  -2   49.02    2.59
  -4   4  -2   43.55    2.51
   4   4   2   50.14    2.39
  -4   4  -2   46.99    2.50
  -4   4  -2   46.38    2.50
  -4   4  -2   47.46    2.51
   6  -4   2   13.45    1.24
  -6  -4  -2   13.77    1.04
   6  -4   2   15.02    0.94
   6  -4   2   14.08    0.99
   6  -4   2   14.41    0.94
  -6  -4  -2   14.68    0.96
  -6  -4  -2   16.01    1.00
   6  -4   2   14.69    0.91
   6  -4   2   13.18    0.86
  -6  -4  -2   15.47    0.92
  -6  -4  -2   14.47    1.10
  -6   4  -2   14.23    0.91
  -6   4  -2   13.99    0.97
  -6   4  -2   13.82    1.00
  -6   4  -2   14.04    0.97
  -6   4  -2   14.39    0.95
  -6   4  -2   14.03    0.97
  -8  -4  -2   34.45    1.97
   8  -4   2   33.57    1.77
  -8  -4  -2   32.10    2.03
  -8  -4  -2   33.39    1.90
  -8  -4  -2   31.73    1.82
  -8  -4  -2   30.72    1.84
  -8  -4  -2   29.57    1.92
   8  -4   2   33.26    1.90
   8  -4   2   35.28    1.87
   8  -4   2   34.75    1.86
   8  -4   2   33.04    1.93
  -8  -4  -2   29.96    1.86
  -8  -4  -2   31.55    1.84
   8  -4   2   33.89    1.90
  -8   4  -2   36.99    1.93
  -8   4  -2   37.17    1.90
  -8   4  -2   37.61    2.07
  -8   4  -2   37.91    1.97
  -8   4  -2   38.00    1.96
  -8   4  -2   36.76    2.00
  10  -4   2  283.64   13.84
  10  -4   2  287.83   13.91
  10  -4   2  286.13   13.95
  10  -4   2  291.96   13.85
 -10  -4  -2  273.23   13.88
  10  -4   2  284.40   13.77
  10  -4   2  284.33   13.88
 -10  -4  -2  284.60   13.87
 -10  -4  -2  254.31   13.80
 -10  -4  -2  266.65   13.84
 -10  -4  -2  278.94   13.85
 -10  -4  -2  281.68   13.91
 -10   4  -2  295.04   13.92
 -10   4  -2  291.78   13.94
 -10   4  -2  279.86   14.00
 -10   4  -2  299.52   13.98
 -10   4  -2  290.52   13.86
 -10   4  -2  289.89   14.02
 -12  -4  -2   20.95    1.27
  12  -4   2   21.86    1.30
 -12  -4  -2   21.23    1.27
  12  -4   2   22.19    1.35
  12  -4   2   19.94    1.44
 -12  -4  -2   21.06    1.36
  12  -4   2   20.55    1.11
 -12  -4  -2   20.95    1.20
 -12  -4  -2   19.57    1.17
  12  -4   2   21.51    1.24
  12  -4   2   22.39    1.31
 -12   4  -2   19.43    1.30
 -12   4  -2   19.94    1.29
 -12   4  -2   18.93    1.24
 -14  -4  -2    0.98    0.42
 -14  -4  -2    0.69    0.23
 -14  -4  -2    0.89    0.26
 -14  -4  -2    0.77    0.52
  14  -4   2    0.44    0.23
 -14   4  -2    0.41    0.36
 -14   4  -2    0.97    0.30
 -14   4  -2    1.64    0.57
 -14   4  -2    0.40    0.36
 -15  -5   2   31.12    1.90
  15  -5  -2   35.90    1.74
 -15   5   2   35.26    1.81
 -13  -5   2    1.04    0.41
 -13  -5   2    0.51    0.26
  13  -5  -2    0.59    0.20
 -13  -5   2    0.91    0.44
 -13  -5   2    0.66    0.36
  13  -5  -2    0.22    0.23
 -13   5   2    0.73    0.29
 -13   5   2    0.52    0.25
  11  -5  -2   30.00    1.63
  11  -5  -2   30.64    1.67
 -11  -5   2   29.92    1.72
 -11  -5   2   33.88    1.81
 -11  -5   2   29.95    1.76
 -11  -5   2   29.69    1.60
 -11  -5   2   32.39    1.74
  11  -5  -2   29.39    1.62
 -11   5   2   28.12    1.78
 -11   5   2   29.20    1.62
   9  -5  -2   88.08    4.38
   9  -5  -2   89.96    4.40
  -9  -5   2   97.58    4.57
  -9  -5   2   88.42    4.53
  -9  -5   2   85.20    4.49
  -9  -5   2   91.72    4.52
  -9  -5   2   83.22    4.42
   9  -5  -2   85.27    4.37
   9  -5  -2   89.73    4.45
  -9   5   2   78.19    4.36
  -9   5   2   88.17    4.42
  -9   5   2   85.67    4.44
  -9   5   2   89.00    4.57
   7  -5  -2    1.26    0.27
   7  -5  -2    1.33    0.52
   7  -5  -2    1.56    0.29
  -7  -5   2    1.34    0.35
  -7  -5   2    1.23    0.36
   7  -5  -2    1.02    0.25
   7  -5  -2    1.42    0.30
  -7  -5   2    1.56    0.42
   7  -5  -2    1.12    0.35
  -7  -5   2    1.31    0.36
  -7  -5   2    1.39    0.51
  -7   5   2    2.32    0.66
   7   5  -2    2.00    0.43
  -5  -5   2    4.36    0.63
   5  -5  -2    2.67    0.43
   5  -5  -2    2.95    0.42
   5  -5  -2    2.69    0.52
  -5  -5   2    3.04    0.46
  -5  -5   2    3.16    0.55
  -5  -5   2    3.90    0.57
  -5  -5   2    4.53    0.86
   5  -5  -2    2.80    0.43
  -5  -5   2    4.00    0.51
   5  -5  -2    2.70    0.54
   5  -5  -2    3.25    0.41
  -5   5   2    3.21    0.46
  -5   5   2    2.82    0.63
  -5   5   2    2.92    0.40
  -5   5   2    2.97    0.64
  -5   5   2    2.82    0.41
   5   5  -2    4.19    0.82
   3  -5  -2   90.18    4.46
   3  -5  -2   85.73    4.41
  -3  -5   2   83.61    4.29
  -3  -5   2   91.05    4.32
   3  -5  -2   88.59    4.31
  -3  -5   2   89.90    4.45
  -3  -5   2   83.33    4.25
  -3  -5   2   88.61    4.36
   3  -5  -2   84.88    4.28
   3  -5  -2   85.15    4.29
  -3  -5   2   82.18    4.45
  -3  -5   2   91.63    4.64
  -3  -5   2   91.14    4.48
  -3  -5   2   94.81    4.50
   3  -5  -2   85.50    4.47
   3  -5  -2   84.25    4.34
   3  -5  -2   85.99    4.33
  -3   5   2   82.07    4.33
  -3   5   2   80.85    4.54
   3   5  -2   81.69    4.37
   3   5  -2   84.83    4.32
   3   5  -2   86.09    4.32
   3   5  -2   82.60    4.47
  -3   5   2   82.05    4.34
   1  -5  -2   63.09    3.13
   1  -5  -2   62.70    2.97
  -1  -5   2   53.42    3.08
   1  -5  -2   62.81    3.15
   1  -5  -2   62.16    3.02
  -1  -5   2   56.32    3.13
  -1  -5   2   58.88    3.00
  -1  -5   2   57.01    3.14
  -1  -5   2   51.81    3.18
   1  -5  -2   63.09    3.08
  -1  -5   2   59.44    3.14
   1  -5  -2   58.31    2.92
  -1  -5   2   55.92    2.97
   1  -5  -2   60.83    2.96
  -1   5   2   59.94    3.23
  -1   5   2   62.47    3.00
   1   5  -2   55.00    2.98
   1   5  -2   57.76    3.15
  -1   5   2   61.90    3.01
   1   5  -2   54.13    3.04
   1   5  -2   56.58    3.04
  -1   5   2   58.41    3.03
   1   5  -2   57.49    3.01
   1   5  -2   53.44    3.05
   1   5  -2   51.95    2.95
  -1  -5  -2   11.83    0.76
   1  -5   2   12.72    1.05
  -1  -5  -2   12.81    0.91
   1  -5   2   11.79    0.85
   1  -5   2   11.63    0.83
  -1  -5  -2   11.76    0.87
  -1  -5  -2   12.91    0.80
  -1  -5  -2   12.95    1.02
  -1  -5  -2   12.54    0.85
   1  -5   2   12.16    0.85
  -1  -5  -2   11.49    0.96
   1  -5   2   11.78    0.96
   1  -5   2   12.17    0.83
  -1   5  -2   14.34    1.18
  -1   5  -2   13.98    1.02
  -1   5  -2   14.16    0.85
  -1   5  -2   14.01    1.09
  -1   5  -2   14.52    0.97
   3  -5   2   14.83    1.25
   3  -5   2   15.17    1.12
  -3  -5  -2   15.60    0.99
   3  -5   2   16.72    1.01
   3  -5   2   14.39    1.12
  -3  -5  -2   15.73    1.09
   3  -5   2   16.48    0.97
   3  -5   2   15.44    1.08
  -3  -5  -2   14.66    1.27
   3  -5   2   15.21    0.95
  -3  -5  -2   14.46    1.11
   3  -5   2   15.21    0.97
   3  -5   2   15.10    1.16
  -3  -5  -2   15.09    1.02
  -3   5  -2   13.31    1.02
  -3   5  -2   14.05    1.06
   3   5   2   14.21    1.01
  -3   5  -2   15.94    0.99
  -3   5  -2   14.87    1.05
  -3   5  -2   15.56    1.03
   3   5   2   14.87    0.91
  -3   5  -2   14.24    1.11
  -3   5  -2   15.73    1.13
   5  -5   2   78.92    3.80
  -5  -5  -2   73.07    3.79
  -5  -5  -2   76.76    3.85
   5  -5   2   78.84    3.84
  -5  -5  -2   77.41    3.90
   5  -5   2   71.45    3.82
  -5  -5  -2   70.47    3.86
  -5  -5  -2   76.66    3.78
   5  -5   2   75.10    3.78
   5  -5   2   75.93    3.78
  -5   5  -2   71.04    3.82
  -5   5  -2   72.50    3.85
  -5   5  -2   74.10    3.95
  -5   5  -2   71.52    3.84
  -5   5  -2   74.78    3.81
  -5   5  -2   76.48    3.83
  -5   5  -2   69.53    3.82
   5   5   2   72.01    3.72
  -7  -5  -2    3.88    0.47
  -7  -5  -2    3.51    0.58
   7  -5   2    3.25    0.50
   7  -5   2    3.14    0.55
  -7  -5  -2    3.94    0.63
   7  -5   2    3.32    0.51
   7  -5   2    3.73    0.48
   7  -5   2    3.30    0.53
  -7  -5  -2    4.21    0.53
  -7  -5  -2    3.48    0.77
  -7  -5  -2    3.85    0.62
  -7   5  -2    5.00    0.65
   9  -5   2    2.78    0.44
  -9  -5  -2    2.29    0.49
   9  -5   2    3.26    0.49
  -9  -5  -2    3.39    0.60
  -9  -5  -2    2.68    0.51
   9  -5   2    2.52    0.43
  -9  -5  -2    2.08    0.36
   9  -5   2    2.96    0.49
   9  -5   2    2.85    0.54
  -9   5  -2    3.77    0.66
 -11  -5  -2    6.13    0.68
 -11  -5  -2    6.27    0.63
  11  -5   2    7.44    0.63
  11  -5   2    6.35    0.57
 -11  -5  -2    5.54    0.59
  11  -5   2    6.56    0.57
  11  -5   2    6.87    0.69
 -11  -5  -2    6.42    0.70
 -11   5  -2    6.44    0.63
 -11   5  -2    6.97    0.73
 -11   5  -2    6.51    0.56
 -11   5  -2    6.85    0.68
  13  -5   2    4.54    0.43
 -13   5  -2    5.32    0.58
 -13   5  -2    5.60    0.76
  12  -6  -2   24.59    1.23
 -12  -6   2   21.82    1.32
  12  -6  -2   24.19    1.22
 -12  -6   2   21.60    1.33
 -12   6   2   23.72    1.33
 -12   6   2   22.57    1.33
  10  -6  -2    0.42    0.19
 -10  -6   2    1.36    0.57
  10  -6  -2    0.62    0.19
 -10  -6   2    0.39    0.31
  10  -6  -2    0.74    0.21
 -10  -6   2    0.70    0.33
 -10  -6   2    0.97    0.38
 -10   6   2    0.80    0.29
 -10   6   2    0.96    0.35
 -10   6   2    0.95    0.21
 -10   6   2    0.38    0.56
   8  -6  -2   17.32    0.97
  -8  -6   2   19.32    1.17
  -8  -6   2   17.25    1.10
  -8  -6   2   18.68    1.16
  -8  -6   2   17.85    1.05
   8  -6  -2   18.09    0.97
   8  -6  -2   17.92    1.01
   8  -6  -2   17.88    1.06
  -8  -6   2   19.03    1.30
  -8   6   2   13.80    0.99
  -8   6   2   13.92    1.06
  -8   6   2   13.71    1.10
  -8   6   2   13.89    0.97
   6  -6  -2   62.86    3.18
  -6  -6   2   59.65    3.36
  -6  -6   2   62.54    3.33
   6  -6  -2   62.29    3.18
   6  -6  -2   65.69    3.14
  -6  -6   2   61.75    3.32
  -6  -6   2   62.55    3.20
   6  -6  -2   61.02    3.15
   6  -6  -2   62.17    3.32
  -6   6   2   61.43    3.31
  -6   6   2   59.20    3.22
   6   6  -2   61.87    3.21
  -6   6   2   62.94    3.18
  -6   6   2   63.58    3.19
   6   6  -2   61.60    3.19
  -6   6   2   61.41    3.48
   4  -6  -2   25.39    1.38
   4  -6  -2   25.91    1.40
  -4  -6   2   24.90    1.50
   4  -6  -2   23.43    1.50
   4  -6  -2   25.60    1.56
  -4  -6   2   23.18    1.54
  -4  -6   2   22.78    1.71
  -4  -6   2   23.01    1.35
   4  -6  -2   24.72    1.32
  -4  -6   2   24.10    1.41
   4  -6  -2   24.99    1.35
  -4  -6   2   23.09    1.54
  -4   6   2   25.40    1.40
  -4   6   2   24.91    1.54
  -4   6   2   24.45    1.70
  -4   6   2   24.32    1.39
   4   6  -2   22.20    1.78
   4   6  -2   24.40    1.41
  -4   6   2   24.18    1.42
   4   6  -2   23.57    1.40
   2  -6  -2   16.22    0.93
   2  -6  -2   16.86    0.98
   2  -6  -2   15.41    1.17
  -2  -6   2   15.59    1.20
  -2  -6   2   15.83    1.00
   2  -6  -2   15.60    1.02
   2  -6  -2   16.64    1.02
   2  -6  -2   16.05    1.10
  -2  -6   2   17.20    1.12
  -2  -6   2   16.73    1.20
   2  -6  -2   15.40    1.16
  -2  -6   2   16.21    1.06
  -2   6   2   18.29    1.38
   2   6  -2   14.95    1.61
   2   6  -2   16.04    1.31
   2   6  -2   16.18    1.03
   2   6  -2   14.83    1.25
  -2   6   2   16.38    1.22
   2   6  -2   17.59    1.06
  -2   6   2   16.79    1.03
  -2   6   2   17.53    1.06
   0  -6   2   47.07    2.51
   0  -6  -2   43.93    2.31
   0  -6  -2   40.54    2.44
   0  -6  -2   43.81    2.18
   0  -6  -2   42.52    2.41
   0  -6  -2   41.17    2.36
   0  -6  -2   46.01    2.32
   0  -6   2   49.29    2.37
   0  -6  -2   45.00    2.31
   0  -6  -2   44.60    2.26
   0  -6   2   44.09    2.40
   0  -6   2   45.92    2.24
   0  -6   2   47.70    2.51
   0  -6   2   47.24    2.30
   0  -6   2   46.80    2.30
   0   6  -2   40.69    2.33
   0   6  -2   42.27    2.36
   0   6   2   39.42    2.58
   0   6   2   38.27    2.32
   0   6  -2   41.88    2.35
   0   6  -2   44.01    2.54
   0   6   2   37.57    2.28
   0   6   2   40.06    2.30
  -2  -6  -2   37.56    2.23
   2  -6   2   39.24    2.23
  -2  -6  -2   40.66    2.21
   2  -6   2   41.11    2.25
  -2  -6  -2   38.69    2.27
   2  -6   2   38.02    2.09
   2  -6   2   37.77    2.30
   2  -6   2   40.54    2.13
  -2  -6  -2   40.05    2.15
   2  -6   2   36.77    2.30
  -2  -6  -2   40.03    2.13
  -2   6  -2   42.90    2.38
   2   6   2   43.03    2.48
   2   6   2   41.02    2.13
  -2   6  -2   36.22    2.17
  -2   6  -2   41.20    2.19
   2   6   2   41.03    2.15
  -2   6  -2   42.04    2.23
   4  -6   2   21.34    1.23
  -4  -6  -2   20.94    1.30
  -4  -6  -2   22.15    1.38
  -4  -6  -2   22.12    1.24
   4  -6   2   20.90    1.22
   4  -6   2   20.99    1.55
  -4  -6  -2   21.36    1.27
   4  -6   2   21.04    1.24
   4  -6   2   19.91    1.27
  -4  -6  -2   20.75    1.36
   4   6   2   17.41    2.26
  -4   6  -2   20.71    1.50
  -4   6  -2   20.04    1.33
   4   6   2   20.70    1.22
  -4   6  -2   21.59    1.29
  -4   6  -2   19.80    1.25
   4   6   2   22.72    1.30
  -6  -6  -2    4.66    0.75
  -6  -6  -2    4.98    0.60
   6  -6   2    4.78    0.49
  -6  -6  -2    4.52    0.53
  -6  -6  -2    4.56    0.47
   6  -6   2    4.57    0.53
  -6  -6  -2    3.76    0.78
   6  -6   2    4.13    0.52
  -6   6  -2    3.93    0.80
  -6   6  -2    5.13    0.55
  -6   6  -2    5.66    0.84
  -6   6  -2    3.94    0.75
   6   6   2    4.46    0.62
  -6   6  -2    3.91    0.51
  -6   6  -2    4.81    1.14
  -6   6  -2    4.94    0.69
   8  -6   2   33.16    1.69
   8  -6   2   31.56    1.67
   8  -6   2   31.29    1.68
  -8  -6  -2   30.40    1.76
   8  -6   2   29.75    1.66
  -8  -6  -2   30.47    1.73
  -8  -6  -2   30.45    1.67
  -8  -6  -2   30.63    1.71
  -8   6  -2   31.72    1.84
  -8   6  -2   32.35    1.70
  -8   6  -2   28.54    1.91
  -8   6  -2   30.08    2.04
  -8   6  -2   32.08    1.77
  10  -6   2   29.44    1.55
  10  -6   2   28.40    1.59
 -10  -6  -2   29.89    1.58
 -10  -6  -2   26.54    1.59
  10  -6   2   29.55    1.57
  10  -6   2   30.41    1.57
  10  -6   2   30.44    1.59
 -10   6  -2   30.89    1.69
 -10   6  -2   30.28    1.57
  12  -6   2   41.00    2.02
  12  -6   2   40.91    2.01
 -12   6  -2   37.56    2.06
   9  -7  -2   28.94    1.36
   9  -7  -2   27.00    1.44
  -9  -7   2   25.97    1.48
  -9  -7   2   23.48    1.43
  -9  -7   2   24.72    1.49
  -9   7   2   26.46    1.47
  -9   7   2   28.63    1.48
  -9   7   2   26.99    1.38
   7  -7  -2    8.96    0.52
  -7  -7   2    7.42    0.69
  -7  -7   2    8.02    0.65
   7  -7  -2    8.44    0.52
   7  -7  -2    9.07    0.57
  -7  -7   2    7.60    0.69
   7  -7  -2    8.19    0.62
  -7  -7   2    7.95    0.64
  -7   7   2    8.52    0.57
  -7   7   2    8.86    0.70
  -7   7   2    7.95    0.64
   5  -7  -2    0.44    0.16
  -5  -7   2    0.55    0.23
  -5  -7   2    0.83    0.28
   5  -7  -2    0.36    0.16
   5  -7  -2    0.16    0.23
  -5  -7   2    0.68    0.31
   5  -7  -2    0.45    0.20
  -5  -7   2    1.29    0.38
  -5   7   2    0.46    0.21
  -5   7   2    1.05    0.36
  -5   7   2    0.61    0.25
   5   7  -2    0.67    0.37
   5   7  -2    0.45    0.38
  -5   7   2    0.90    0.31
  -5   7   2    0.53    0.33
   3  -7  -2   32.70    1.79
   3  -7  -2   34.04    1.88
  -3  -7   2   34.68    1.90
  -3  -7   2   33.50    1.94
  -3  -7   2   35.54    1.83
   3  -7  -2   35.26    1.71
   3  -7  -2   37.17    1.84
   3  -7  -2   35.29    1.80
   3  -7  -2   33.68    1.93
   3  -7  -2   31.88    1.76
  -3  -7   2   33.57    1.95
  -3   7   2   33.01    1.81
   3   7  -2   33.75    1.85
  -3   7   2   33.07    2.26
  -3   7   2   32.77    1.91
   3   7  -2   33.65    1.88
  -3   7   2   32.97    1.80
   1  -7  -2   28.83    1.56
  -1  -7   2   26.71    1.50
  -1  -7   2   26.77    1.66
   1  -7  -2   25.92    1.52
   1  -7  -2   27.28    1.58
  -1  -7   2   26.00    1.67
  -1  -7   2   27.51    1.61
   1  -7  -2   27.28    1.66
  -1  -7   2   26.75    1.56
  -1   7   2   27.67    1.56
   1   7  -2   28.08    1.58
   1   7  -2   28.48    1.62
  -1   7   2   29.86    2.10
   1   7  -2   29.40    1.62
  -1   7   2   29.92    1.56
   1   7  -2   26.57    2.04
  -1   7   2   31.23    1.72
  -1   7   2   30.72    1.56
   1  -7   2   10.08    0.72
   1  -7   2    8.99    0.88
  -1  -7  -2   10.17    0.77
  -1  -7  -2    9.96    0.75
  -1  -7  -2   10.20    0.69
   1  -7   2    9.01    0.83
   1  -7   2    9.65    0.63
   1  -7   2    9.51    0.67
   1  -7   2    9.20    0.80
  -1   7  -2   10.37    0.75
  -1   7  -2   11.04    1.27
  -1   7  -2   10.57    0.77
  -1   7  -2   10.71    0.84
   1   7   2   11.50    1.49
   1   7   2   11.54    0.80
   1   7   2   11.45    0.73
  -3  -7  -2    2.79    0.61
   3  -7   2    3.82    0.39
  -3  -7  -2    3.35    0.52
  -3  -7  -2    4.61    0.60
  -3  -7  -2    3.87    0.40
   3  -7   2    4.41    0.83
   3  -7   2    3.97    0.45
   3  -7   2    4.35    0.46
  -3  -7  -2    3.41    0.45
   3  -7   2    4.01    0.40
   3  -7   2    3.76    0.83
   3   7   2    3.74    0.50
  -3   7  -2    4.16    0.60
  -3   7  -2    3.82    0.47
  -3   7  -2    4.75    1.06
   3   7   2    3.28    0.51
  -3   7  -2    3.86    0.60
  -3   7  -2    3.20    0.46
   5  -7   2   24.60    1.28
  -5  -7  -2   23.25    1.36
  -5  -7  -2   20.84    1.30
  -5  -7  -2   25.39    1.28
   5  -7   2   23.06    1.25
  -5  -7  -2   20.02    1.39
   5  -7   2   23.83    1.29
   5  -7   2   23.91    1.22
  -5  -7  -2   23.28    1.36
  -5   7  -2   24.81    1.42
  -5   7  -2   21.16    1.50
  -5   7  -2   23.05    1.29
   5   7   2   20.30    1.32
  -5   7  -2   21.91    1.28
  -7  -7  -2   14.34    0.90
  -7  -7  -2   14.45    0.96
  -7  -7  -2   15.60    0.89
   7  -7   2   15.10    0.90
   7  -7   2   13.88    0.85
   7  -7   2   13.82    0.88
   7  -7   2   15.10    0.85
  -7   7  -2   16.70    0.90
  -7   7  -2   16.66    1.01
   9  -7   2    0.49    0.16
   9  -7   2    0.54    0.17
  -9  -7  -2    0.66    0.25
  -9  -7  -2    1.04    0.29
  -9   7  -2    0.62    0.18
  -9   7  -2    0.83    0.28
   4  -8  -2   12.56    0.75
  -4  -8   2   13.52    0.77
   4  -8  -2   13.94    0.92
  -4  -8   2   12.35    0.83
  -4  -8   2   13.92    0.82
  -4   8   2   12.14    0.83
  -4   8   2   14.68    0.92
  -4   8   2   13.44    0.76
  -2  -8   2    2.10    0.61
  -2  -8   2    2.08    0.31
   2  -8  -2    2.37    0.42
   2  -8  -2    1.98    0.46
  -2  -8   2    1.47    0.38
   2  -8  -2    2.26    0.29
  -2   8   2    3.03    0.52
  -2   8   2    2.80    0.50
   2   8  -2    2.22    0.43
   2   8  -2    2.48    0.69
  -2   8   2    2.35    0.33
   0  -8  -2    6.29    0.46
   0  -8   2    6.85    0.65
   0  -8  -2    6.90    0.56
   0  -8  -2    6.79    0.56
   0  -8   2    8.15    0.49
   0  -8   2    6.87    0.60
   0   8   2    6.85    0.70
   0   8  -2    7.35    0.69
   0   8  -2    6.35    0.53
   0   8   2    6.03    0.50
  -2  -8  -2    7.55    0.58
  -2  -8  -2    7.17    0.48
   2  -8   2    7.81    0.49
  -2  -8  -2    7.10    0.56
  -2   8  -2    6.82    0.54
  -2   8  -2    5.62    0.55
  -2   8  -2    6.81    0.64
  -4  -8  -2    5.88    0.44
  -4  -8  -2    6.67    0.42
   4  -8   2    5.43    0.41
  -4  -8  -2    5.75    0.49
  -4   8  -2    5.26    0.57
  -4   8  -2    4.77    0.43
 -18   0   3    3.39    0.46
  18   0  -3    2.69    0.28
 -18   0   3    2.88    0.31
  18   0  -3    2.45    0.35
 -18   0   3    2.73    0.34
 -18   0   3    2.30    0.34
  16   0  -3    5.53    0.47
  16   0  -3    5.47    0.55
 -16   0   3    6.46    0.69
 -16   0   3    5.78    0.50
 -16   0   3    5.57    0.47
  16   0  -3    6.37    0.55
 -16   0   3    6.03    0.56
 -16   0   3    7.06    0.62
  14   0  -3    1.64    0.30
 -14   0   3    2.08    0.49
  14   0  -3    1.74    0.39
 -14   0   3    1.26    0.28
 -14   0   3    2.11    0.58
 -14   0   3    1.00    0.24
 -14   0   3    1.60    0.37
 -12   0   3   63.28    3.26
  12   0  -3   65.54    3.22
 -12   0   3   59.85    3.15
 -12   0   3   66.30    3.20
 -12   0   3   63.88    3.20
  12   0  -3   56.37    3.30
 -12   0   3   59.34    3.23
  12   0  -3   62.60    3.19
 -12   0   3   64.43    3.32
 -10   0   3   82.69    4.49
  10   0  -3   95.75    4.46
 -10   0   3   85.84    4.43
 -10   0   3   91.90    4.55
  10   0  -3  102.68    4.47
 -10   0   3   89.74    4.42
 -10   0   3   86.80    4.45
 -10   0   3   84.69    4.44
 -10   0   3   79.81    4.48
   8   0  -3   35.47    1.99
  -8   0   3   33.97    1.96
   8   0  -3   36.18    1.89
   8   0  -3   37.15    2.04
   8   0  -3   37.06    1.88
   8   0  -3   36.99    2.17
  -8   0   3   34.86    2.29
   6   0  -3  493.50   22.60
   6   0  -3  473.50   22.82
  -6   0   3  452.22   22.91
  -6   0   3  449.58   22.72
  -2   0   3   67.62    3.36
   2   0  -3   64.06    3.30
  -2   0   3   64.59    3.26
  -2   0   3   65.03    3.24
   2   0  -3   63.61    3.24
   2   0  -3   65.82    3.20
   0   0  -3  184.82    8.92
   0   0   3  178.29    9.01
   0   0   3  177.10    8.94
   0   0   3  194.34    8.91
  -2   0  -3  224.00   11.43
  -2   0  -3  247.24   11.45
  -2   0  -3  235.61   11.58
  -2   0  -3  239.71   11.48
   2   0   3  230.58   11.40
  -6   0  -3   23.45    1.73
   6   0   3   29.31    1.67
   6   0   3   26.41    1.48
   6   0   3   28.61    1.46
  -6   0  -3   25.55    1.54
   6   0   3   29.12    1.47
  -6   0  -3   29.17    1.52
   6   0   3   28.46    1.64
   6   0   3   31.16    1.55
  -6   0  -3   30.22    1.92
   6   0   3   27.32    1.84
   8   0   3  246.29   11.75
  -8   0  -3  259.08   11.80
  -8   0  -3  249.68   11.78
   8   0   3  234.52   11.70
   8   0   3  251.76   11.73
   8   0   3  238.26   11.74
  -8   0  -3  234.48   11.78
  -8   0  -3  252.57   11.82
   8   0   3  240.32   11.88
  -8   0  -3  233.22   11.73
  -8   0  -3  237.68   11.74
  -8   0  -3  242.09   11.75
  -8   0  -3  235.55   11.78
   8   0   3  234.44   12.01
  -8   0  -3  217.70   11.90
  10   0   3   26.23    1.53
  10   0   3   28.38    1.56
 -10   0  -3   27.74    1.51
  10   0   3   26.20    1.61
 -10   0  -3   30.99    1.55
 -10   0  -3   26.51    1.59
  10   0   3   26.99    1.55
 -10   0  -3   26.07    1.61
 -10   0  -3   27.09    1.67
 -10   0  -3   27.32    1.58
  10   0   3   27.41    1.77
  10   0   3   27.34    1.55
 -10   0  -3   28.51    1.58
  12   0   3  109.90    5.76
 -12   0  -3  118.02    5.79
 -12   0  -3  114.67    5.87
 -12   0  -3  115.11    5.83
  12   0   3  116.52    5.85
  12   0   3  117.12    5.88
 -12   0  -3  117.67    5.85
 -12   0  -3  113.54    5.91
 -12   0  -3  122.01    5.82
 -14   0  -3    6.25    0.55
 -14   0  -3    6.82    0.60
  14   0   3    6.02    0.70
 -14   0  -3    5.78    0.62
 -14   0  -3    7.01    0.70
  14   0   3    5.91    0.66
 -14   0  -3    6.40    0.69
 -16   0  -3    2.20    0.46
  16   0   3    2.87    0.61
  16   0   3    2.28    0.42
 -16   0  -3    2.87    0.40
 -16   0  -3    2.91    0.37
 -16   0  -3    2.28    0.47
  16   0   3    2.69    0.47
  16   0   3    3.57    0.41
 -19  -1   3   16.05    0.92
  19  -1  -3   18.58    0.89
  19  -1  -3   17.26    0.92
 -19  -1   3   17.77    1.00
 -17  -1   3   72.63    3.58
  17  -1  -3   73.24    3.62
 -17  -1   3   73.44    3.64
  17  -1  -3   72.36    3.66
 -17  -1   3   71.90    3.61
  17  -1  -3   72.15    3.56
 -17  -1   3   71.73    3.68
  17   1  -3   71.43    3.61
  17   1  -3   71.11    3.64
 -17   1   3   71.73    3.65
 -17   1   3   69.56    3.68
 -17   1   3   69.79    3.64
 -17   1   3   70.82    3.57
  17   1  -3   74.10    3.56
 -17   1   3   72.09    3.61
  15  -1  -3   40.53    2.24
 -15  -1   3   42.48    2.30
 -15  -1   3   43.31    2.27
 -15  -1   3   41.37    2.33
  15  -1  -3   40.14    2.26
  15  -1  -3   41.45    2.16
 -15  -1   3   43.22    2.19
 -15  -1   3   42.14    2.21
 -15   1   3   42.02    2.34
  15   1  -3   42.56    2.24
 -15   1   3   43.02    2.22
 -15   1   3   42.11    2.29
  15   1  -3   41.58    2.23
 -15   1   3   42.21    2.18
 -13  -1   3    0.59    0.47
  13  -1  -3    0.24    0.35
 -13  -1   3    0.42    0.29
 -13  -1   3    0.45    0.37
 -13  -1   3    0.33    0.28
  13  -1  -3    0.22    0.23
 -13  -1   3    0.19    0.20
  13  -1  -3    0.40    0.22
 -13  -1   3    0.22    0.21
  13  -1  -3    0.28    0.20
 -13   1   3    0.35    0.27
 -13   1   3    0.81    0.24
 -13   1   3    0.56    0.33
 -13   1   3    0.13    0.24
  13   1  -3    0.46    0.29
  13   1  -3    0.28    0.21
 -13   1   3    0.57    0.32
 -11  -1   3   75.82    3.92
  11  -1  -3   79.05    3.89
  11  -1  -3   80.48    3.82
 -11  -1   3   69.71    3.91
  11  -1  -3   81.03    3.88
 -11  -1   3   80.87    3.99
 -11  -1   3   88.34    4.17
 -11  -1   3   77.51    3.89
  11  -1  -3   83.33    3.93
 -11   1   3   66.59    3.88
  11   1  -3   73.03    3.85
 -11   1   3   69.64    3.92
  11   1  -3   73.16    3.84
 -11   1   3   70.39    3.81
   9  -1  -3  398.98   19.50
   9  -1  -3  397.20   19.22
  -9  -1   3  382.30   19.20
   9  -1  -3  408.41   19.17
   9  -1  -3  416.34   19.26
  -9  -1   3  382.93   19.17
  -9  -1   3  400.70   19.30
   9  -1  -3  413.59   19.22
  -9  -1   3  409.15   19.24
  -9  -1   3  370.49   19.24
  -9  -1   3  398.08   19.20
   9  -1  -3  400.97   19.82
  -9   1   3  392.40   19.21
   9   1  -3  407.24   19.19
   9   1  -3  415.25   19.20
  -9   1   3  413.59   19.20
  -9   1   3  400.70   19.20
  -9   1   3  392.06   19.35
  -9   1   3  378.03   19.19
  -9   1   3  394.30   19.94
  -9   1   3  383.91   19.25
  -9   1   3  380.18   19.27
  -9   1   3  388.29   19.21
   9   1  -3  367.92   19.30
  -7  -1   3   11.95    0.82
  -7  -1   3   11.74    0.81
   7  -1  -3   13.28    0.95
   7  -1  -3   12.26    0.78
   7  -1  -3   12.66    0.92
  -7  -1   3   11.52    0.96
   7  -1  -3   12.33    1.09
  -7   1   3   13.43    0.79
   7   1  -3   13.89    0.89
   7   1  -3   13.79    0.79
   7   1  -3   13.57    0.83
  -7   1   3   14.33    0.87
  -7   1   3   14.48    1.24
  -7   1   3   13.76    0.78
  -7   1   3   13.99    0.99
   5  -1  -3   16.58    1.05
  -5  -1   3   16.48    0.99
   5  -1  -3   17.46    0.96
  -5  -1   3   16.23    1.00
   5  -1  -3   16.80    1.18
  -5  -1   3   17.81    1.12
  -5   1   3   19.56    1.30
   5   1  -3   19.32    0.94
  -5   1   3   19.40    1.05
   5   1  -3   17.37    0.98
  -5   1   3   18.60    0.95
  -5   1   3   19.20    1.11
   3  -1  -3  117.88    5.45
  -3  -1   3  115.61    5.27
   3  -1  -3  117.03    5.32
  -3  -1   3  109.18    5.37
   3  -1  -3  119.61    5.25
  -3  -1   3  120.36    5.38
   3   1  -3  105.26    5.22
  -3   1   3  103.00    5.23
   3   1  -3   99.09    5.27
  -3   1   3   98.47    5.47
  -3   1   3   98.76    5.29
  -3   1   3  102.87    5.34
   3   1  -3   97.81    5.33
   3   1  -3   97.83    5.22
   1  -1   3   59.28    3.48
  -1  -1  -3   62.35    3.39
  -1  -1  -3   58.54    3.44
   1  -1   3   58.21    3.41
  -1   1  -3   68.37    3.39
  -1   1  -3   76.99    3.40
   1   1   3   74.93    3.50
   1   1   3   73.74    3.35
   1   1   3   73.90    3.41
  -1   1  -3   76.82    3.47
  -1   1  -3   72.24    3.38
   3  -1   3    1.37    0.27
  -3  -1  -3    1.45    0.23
  -3   1  -3    0.92    0.25
   3   1   3    1.16    0.16
  -3   1  -3    1.49    0.20
   3   1   3    1.01    0.20
  -3   1  -3    1.09    0.24
  -3   1  -3    1.05    0.32
  -3   1  -3    1.07    0.21
   3   1   3    0.87    0.14
  -5  -1  -3  283.93   13.33
   5  -1   3  271.16   13.34
   5  -1   3  274.38   13.43
   5  -1   3  271.01   13.31
   5  -1   3  277.23   13.53
   5  -1   3  279.03   13.60
   5  -1   3  283.34   13.33
   5  -1   3  289.48   13.84
  -5   1  -3  278.90   13.37
   5   1   3  262.16   13.33
   5   1   3  266.23   13.27
  -5   1  -3  267.84   13.50
   5   1   3  266.46   13.38
   5   1   3  269.94   13.41
   7  -1   3   52.98    2.97
  -7  -1  -3   61.20    3.01
  -7  -1  -3   48.01    2.84
  -7  -1  -3   53.44    2.87
   7  -1   3   56.04    2.87
   7  -1   3   54.76    3.58
  -7  -1  -3   50.87    2.85
  -7  -1  -3   50.69    2.85
   7  -1   3   56.11    2.84
  -7  -1  -3   55.46    2.85
   7  -1   3   54.39    2.85
   7  -1   3   52.70    3.17
   7  -1   3   52.16    3.17
   7  -1   3   50.47    2.81
   7   1   3   60.60    2.94
  -7   1  -3   62.21    2.91
   7   1   3   59.62    2.79
  -7   1  -3   58.22    2.86
   7   1   3   59.77    2.86
  -7   1  -3   56.92    2.92
   7   1   3   59.01    3.12
  -7   1  -3   58.23    2.89
   7   1   3   60.00    2.95
  -7   1  -3   57.72    2.89
  -7   1  -3   56.54    2.91
  -9  -1  -3   67.87    3.31
   9  -1   3   67.00    3.35
   9  -1   3   66.45    3.31
   9  -1   3   65.38    3.39
   9  -1   3   68.38    3.37
   9  -1   3   62.31    3.27
  -9  -1  -3   66.15    3.34
   9  -1   3   66.58    3.34
  -9  -1  -3   65.13    3.41
  -9  -1  -3   65.86    3.36
  -9  -1  -3   66.61    3.33
   9  -1   3   64.41    3.28
  -9  -1  -3   66.38    3.29
  -9  -1  -3   64.44    3.32
  -9  -1  -3   62.62    3.35
  -9   1  -3   65.33    3.37
   9   1   3   64.97    3.28
  -9   1  -3   58.80    3.35
  -9   1  -3   66.43    3.31
  -9   1  -3   59.30    3.44
  -9   1  -3   63.11    3.32
   9   1   3   64.02    3.28
  -9   1  -3   62.42    3.29
  -9   1  -3   65.45    3.36
  -9   1  -3   66.44    3.36
  11  -1   3    4.38    0.74
  11  -1   3    3.83    0.51
  11  -1   3    4.61    0.64
  11  -1   3    4.08    0.68
  11  -1   3    4.51    0.55
 -11  -1  -3    3.68    0.64
 -11  -1  -3    4.38    0.49
 -11  -1  -3    4.66    0.55
 -11  -1  -3    4.40    0.65
 -11  -1  -3    4.10    0.66
  11  -1   3    4.77    0.56
 -11  -1  -3    3.87    0.61
 -11   1  -3    4.18    0.51
  11   1   3    4.53    0.60
 -11   1  -3    5.01    0.57
 -11   1  -3    5.59    0.59
 -11   1  -3    4.01    0.62
 -11   1  -3    4.52    0.54
  11   1   3    4.57    0.52
 -11   1  -3    4.78    0.57
  13  -1   3    3.72    0.55
  13  -1   3    4.57    0.61
 -13  -1  -3    4.07    0.48
 -13  -1  -3    4.28    0.52
 -13  -1  -3    5.01    0.67
 -13  -1  -3    3.91    0.62
 -13  -1  -3    4.83    0.62
  13  -1   3    4.56    0.51
 -15  -1  -3  106.43    5.21
  15  -1   3  102.25    5.27
 -15  -1  -3  103.01    5.16
  15  -1   3  102.26    5.21
  15  -1   3  105.17    5.12
 -15  -1  -3  106.76    5.24
 -15  -1  -3  104.45    5.13
 -15   1  -3  101.77    5.16
 -15   1  -3  108.27    5.24
  15   1   3   96.81    5.21
 -15   1  -3  104.70    5.12
 -15   1  -3   95.11    5.12
  15   1   3  106.21    5.13
  15   1   3  101.92    5.20
 -17  -1  -3    6.05    0.44
  17  -1   3    6.05    0.42
  17  -1   3    5.79    0.54
  17  -1   3    5.84    0.55
 -17  -1  -3    6.00    0.58
 -17  -1  -3    5.88    0.42
  17   1   3    4.58    0.61
 -17   1  -3    5.98    0.54
 -17   1  -3    5.05    0.59
  17   1   3    5.94    0.55
 -18  -2   3    2.12    0.40
 -18  -2   3    2.98    0.27
  18  -2  -3    2.79    0.28
 -18  -2   3    3.33    0.42
 -18  -2   3    2.94    0.38
  18  -2  -3    3.00    0.43
  18  -2  -3    3.10    0.24
  16  -2  -3    5.09    0.40
  16  -2  -3    5.55    0.54
 -16  -2   3    5.47    0.43
 -16  -2   3    5.08    0.49
 -16  -2   3    5.71    0.46
  16  -2  -3    5.61    0.61
  16  -2  -3    5.12    0.48
 -16  -2   3    5.99    0.58
  16   2  -3    5.70    0.57
 -16   2   3    5.21    0.64
  16   2  -3    5.36    0.55
 -16   2   3    6.47    0.62
  14  -2  -3   29.21    1.58
  14  -2  -3   26.90    1.53
 -14  -2   3   27.30    1.48
 -14  -2   3   29.60    1.52
 -14  -2   3   30.08    1.57
  14  -2  -3   29.06    1.57
 -14  -2   3   28.84    1.61
  14  -2  -3   27.54    1.45
 -14   2   3   25.25    1.62
 -14   2   3   24.37    1.50
  14   2  -3   26.00    1.50
 -14   2   3   24.04    1.56
  14   2  -3   25.51    1.54
 -14   2   3   25.13    1.49
 -12  -2   3   20.90    1.22
  12  -2  -3   21.86    1.25
 -12  -2   3   21.71    1.34
 -12  -2   3   20.87    1.26
 -12  -2   3   20.35    1.30
  12  -2  -3   20.12    1.25
  12  -2  -3   20.95    1.16
 -12  -2   3   20.30    1.19
  12  -2  -3   20.98    1.29
 -12  -2   3   21.36    1.39
 -10  -2   3  113.42    6.21
 -10  -2   3  118.74    6.23
  10  -2  -3  122.80    6.18
 -10  -2   3  128.60    6.11
 -10  -2   3  115.25    6.18
  10  -2  -3  125.02    6.16
 -10  -2   3  126.18    6.17
 -10  -2   3  120.54    6.12
  10  -2  -3  117.86    6.16
  10  -2  -3  122.77    6.08
  10  -2  -3  124.99    6.15
 -10   2   3  117.97    6.19
 -10   2   3  123.95    6.13
 -10   2   3  127.96    6.24
  10   2  -3  131.11    6.10
 -10   2   3  124.42    6.09
 -10   2   3  126.10    6.14
 -10   2   3  125.61    6.19
 -10   2   3  127.98    6.15
 -10   2   3  132.03    6.13
  -8  -2   3    2.81    0.54
   8  -2  -3    2.92    0.37
  -8  -2   3    2.78    0.47
  -8  -2   3    2.40    0.52
   8  -2  -3    3.08    0.35
  -8  -2   3    2.56    0.38
   8  -2  -3    2.65    0.91
   8  -2  -3    2.48    0.53
  -8  -2   3    2.89    0.65
   8  -2  -3    2.44    0.74
  -8  -2   3    2.47    0.50
  -8  -2   3    3.25    0.55
   8  -2  -3    2.83    0.36
  -8   2   3    3.76    0.58
  -8   2   3    3.78    0.48
  -8   2   3    3.60    1.28
  -8   2   3    3.89    0.48
  -8   2   3    3.52    0.41
  -8   2   3    3.49    0.45
  -8   2   3    3.61    0.40
  -8   2   3    4.04    0.56
   8   2  -3    3.71    0.40
  -8   2   3    3.69    0.90
  -8   2   3    4.10    0.46
  -6  -2   3  232.60   11.90
  -6  -2   3  244.32   11.98
   6  -2  -3  251.28   11.89
   6  -2  -3  232.01   11.85
   6  -2  -3  264.70   12.44
   6  -2  -3  256.71   12.12
   6  -2  -3  216.42   12.26
   6  -2  -3  252.46   11.89
  -6   2   3  229.33   11.88
  -6   2   3  241.77   11.95
   6   2  -3  243.72   11.89
  -6   2   3  249.61   11.88
  -6   2   3  241.28   11.89
  -6   2   3  253.67   12.17
  -6   2   3  240.15   11.86
  -6   2   3  239.74   11.99
  -6   2   3  251.57   12.50
   6   2  -3  254.04   11.84
   4  -2  -3   71.11    3.97
   4  -2  -3   70.18    4.13
   4  -2  -3   71.04    4.28
  -4  -2   3   68.06    3.99
  -4   2   3   88.96    4.20
  -4   2   3   90.21    4.08
   4   2  -3   89.38    4.14
  -4   2   3   90.29    4.48
  -4   2   3   87.94    3.99
  -2  -2   3  180.65    9.13
   2  -2  -3  173.25    9.09
  -2  -2   3  177.71    9.00
   2  -2  -3  191.88    9.27
  -2   2   3  197.77    9.35
  -2   2   3  181.29    9.05
   2   2  -3  178.91    9.18
  -2   2   3  190.20    8.99
   2   2  -3  183.10    9.02
   2   2  -3  187.77    9.07
  -2   2   3  193.68    9.14
   2   2  -3  183.87    8.97
   0  -2   3   64.72    3.40
   0  -2   3   64.21    3.29
   0  -2   3   65.06    3.25
   0  -2  -3   61.80    3.34
   0  -2   3   61.94    3.33
   0   2   3   67.99    3.22
   0   2  -3   68.20    3.35
   0   2   3   62.32    3.27
   0   2   3   66.40    3.32
   0   2  -3   71.39    3.52
   0   2  -3   67.95    3.28
   0   2  -3   65.20    3.26
   0   2  -3   64.75    3.23
   0   2   3   64.10    3.44
   2  -2   3   99.33    4.86
   2  -2   3  100.14    5.07
  -2  -2  -3   95.29    4.83
  -2  -2  -3  100.10    4.90
   2  -2   3  102.29    4.94
   2  -2   3  100.43    5.01
   2   2   3   99.00    4.87
  -2   2  -3  102.88    5.01
   2   2   3   96.78    4.80
  -2   2  -3  100.45    4.89
   2   2   3   95.60    4.97
  -2   2  -3  100.32    5.20
  -2   2  -3   90.25    4.88
  -2   2  -3   97.77    4.87
  -2   2  -3   96.71    4.85
   4  -2   3  253.09   12.11
   4  -2   3  241.09   12.08
   4  -2   3  266.32   12.46
   4  -2   3  253.76   12.11
   4  -2   3  262.97   12.70
   4  -2   3  256.55   12.23
   4   2   3  241.49   12.12
  -4   2  -3  247.74   12.11
  -4   2  -3  227.32   12.13
   4   2   3  252.05   12.02
  -4   2  -3  233.21   12.30
   6  -2   3   41.88    2.22
   6  -2   3   41.60    2.61
   6  -2   3   42.71    2.21
   6  -2   3   39.96    2.15
   6  -2   3   42.27    3.05
   6  -2   3   43.91    2.63
  -6  -2  -3   43.94    2.22
   6  -2   3   43.45    2.22
   6  -2   3   42.97    2.19
   6  -2   3   40.85    2.16
  -6  -2  -3   44.46    2.21
   6  -2   3   40.95    2.27
  -6  -2  -3   38.52    2.22
  -6  -2  -3   41.37    2.20
   6  -2   3   41.54    2.36
  -6   2  -3   39.87    2.24
  -6   2  -3   37.92    2.19
  -6   2  -3   44.82    2.24
  -6   2  -3   43.19    2.56
  -6   2  -3   39.59    2.26
  -6   2  -3   49.21    2.43
   6   2   3   42.33    2.08
  -6   2  -3   43.38    2.24
  -6   2  -3   40.50    2.22
   8  -2   3    5.83    0.53
  -8  -2  -3    5.64    0.82
  -8  -2  -3    5.66    0.62
   8  -2   3    6.56    0.57
  -8  -2  -3    5.81    0.55
   8  -2   3    6.42    0.65
  -8  -2  -3    5.51    0.59
   8  -2   3    5.77    0.67
   8  -2   3    6.20    0.56
  -8  -2  -3    6.26    0.56
  -8  -2  -3    5.53    0.64
   8  -2   3    6.00    0.55
   8  -2   3    6.04    0.51
  -8   2  -3    7.47    0.93
  -8   2  -3    8.07    0.78
  -8   2  -3    7.83    0.67
 -10  -2  -3  271.96   13.72
 -10  -2  -3  290.29   13.68
  10  -2   3  293.79   13.64
 -10  -2  -3  287.76   13.69
 -10  -2  -3  301.14   13.77
  10  -2   3  298.23   13.72
 -10  -2  -3  291.37   13.71
  10  -2   3  290.02   13.78
  10  -2   3  298.63   13.69
  10  -2   3  281.89   13.66
  10  -2   3  296.95   13.75
  10   2   3  263.81   13.63
 -10   2  -3  265.96   13.72
 -10   2  -3  278.35   13.78
 -10   2  -3  270.69   13.65
 -10   2  -3  264.28   13.76
 -10   2  -3  271.85   13.75
 -10   2  -3  261.71   13.76
 -10   2  -3  271.59   13.65
 -10   2  -3  266.18   13.73
 -10   2  -3  262.07   13.66
 -12  -2  -3   17.35    1.03
  12  -2   3   16.52    1.07
  12  -2   3   16.46    1.22
  12  -2   3   15.21    1.18
  12  -2   3   17.08    1.13
  12  -2   3   16.57    1.14
 -12  -2  -3   15.54    1.08
  12  -2   3   16.88    0.96
 -12  -2  -3   17.17    1.10
  12   2   3   12.18    1.01
 -12   2  -3   12.29    1.01
 -14  -2  -3    9.80    0.68
 -14  -2  -3    8.88    0.80
  14  -2   3    8.88    0.76
  14  -2   3    9.27    0.85
  14  -2   3    8.87    0.74
  14  -2   3    8.90    0.62
 -14  -2  -3    9.29    0.64
 -14  -2  -3    9.57    0.77
 -14   2  -3    8.43    0.78
 -14   2  -3    8.57    0.77
 -14   2  -3    8.59    1.00
  14   2   3    8.33    0.83
  14   2   3    9.36    0.93
 -14   2  -3    8.07    0.74
 -14   2  -3    8.64    0.70
 -16  -2  -3    2.18    0.29
 -16  -2  -3    1.94    0.31
  16  -2   3    2.14    0.43
  16  -2   3    1.85    0.41
 -16  -2  -3    2.63    0.49
  16  -2   3    2.05    0.29
 -16  -2  -3    2.37    0.47
  16   2   3    1.26    0.56
 -16   2  -3    1.49    0.33
  17  -3  -3   53.15    2.56
 -17  -3   3   50.41    2.55
 -17  -3   3   49.73    2.59
  17  -3  -3   52.00    2.56
 -17  -3   3   54.62    2.64
 -17  -3   3   51.53    2.55
 -17   3   3   47.98    2.59
 -17   3   3   49.57    2.66
  15  -3  -3   43.24    2.47
  15  -3  -3   46.59    2.34
  15  -3  -3   47.29    2.25
 -15  -3   3   44.90    2.31
 -15  -3   3   45.65    2.30
 -15  -3   3   45.38    2.41
  15  -3  -3   45.83    2.32
 -15  -3   3   44.29    2.35
  15   3  -3   41.06    2.31
 -15   3   3   44.25    2.32
 -15   3   3   44.37    2.43
  13  -3  -3   97.34    5.09
  13  -3  -3  100.65    5.03
 -13  -3   3   97.88    5.17
 -13  -3   3  103.24    5.14
  13  -3  -3  103.16    5.15
  13  -3  -3   97.59    5.14
 -13  -3   3  105.36    5.08
 -13  -3   3  102.68    5.09
  13  -3  -3   99.60    5.09
 -13  -3   3  105.96    5.20
 -13   3   3  108.64    5.24
 -13   3   3  106.24    5.11
 -13   3   3   92.92    5.13
  13   3  -3  106.91    5.07
  11  -3  -3  101.63    4.77
  11  -3  -3  108.90    4.92
 -11  -3   3  103.81    4.82
 -11  -3   3   95.32    4.82
  11  -3  -3  102.41    4.84
  11  -3  -3  107.67    4.85
 -11  -3   3  105.18    4.93
  11  -3  -3  103.33    4.88
 -11  -3   3  107.94    4.89
 -11   3   3   88.14    4.94
 -11   3   3   86.09    4.84
 -11   3   3   84.23    4.88
 -11   3   3   86.40    4.78
  11   3  -3   98.81    4.79
 -11   3   3   84.95    4.99
 -11   3   3   84.98    4.82
 -11   3   3   89.86    4.85
  -9  -3   3   58.02    2.99
  -9  -3   3   55.19    2.96
   9  -3  -3   57.45    2.89
   9  -3  -3   56.44    2.95
   9  -3  -3   57.88    3.01
  -9  -3   3   57.49    3.09
   9  -3  -3   59.24    2.98
   9  -3  -3   55.07    2.96
  -9  -3   3   54.40    3.14
   9  -3  -3   54.60    2.92
  -9  -3   3   53.60    3.31
  -9  -3   3   55.85    3.03
  -9   3   3   60.03    2.99
  -9   3   3   59.14    2.98
  -9   3   3   62.13    2.99
   9   3  -3   60.62    2.90
  -9   3   3   60.05    3.09
  -9   3   3   61.94    2.98
  -7  -3   3   30.44    1.86
  -7  -3   3   32.33    1.81
   7  -3  -3   32.07    2.25
   7  -3  -3   32.15    1.72
   7  -3  -3   30.82    1.74
   7  -3  -3   32.50    1.78
   7  -3  -3   31.67    1.76
  -7  -3   3   30.68    1.92
  -7  -3   3   31.72    1.71
   7  -3  -3   33.83    1.71
  -7  -3   3   32.09    1.76
  -7  -3   3   29.87    1.81
   7  -3  -3   31.45    1.65
  -7   3   3   34.55    1.70
  -7   3   3   34.30    1.71
  -7   3   3   33.91    1.74
  -7   3   3   29.94    1.82
   7   3  -3   33.05    1.65
  -7   3   3   31.93    1.73
  -7   3   3   33.46    1.85
  -7   3   3   33.40    1.73
  -7   3   3   34.21    1.84
  -7   3   3   31.46    2.28
  -7   3   3   34.19    1.87
   5  -3  -3  283.37   14.02
  -5  -3   3  246.36   14.03
   5  -3  -3  281.07   14.26
  -5  -3   3  274.04   14.08
   5  -3  -3  288.12   13.95
  -5  -3   3  293.34   14.09
   5  -3  -3  272.93   13.96
  -5  -3   3  304.97   14.06
   5  -3  -3  306.30   14.13
  -5  -3   3  271.23   13.99
   5  -3  -3  289.33   14.28
  -5   3   3  300.31   14.10
   5   3  -3  296.16   14.01
  -5   3   3  297.18   14.73
  -5   3   3  291.17   13.98
  -5   3   3  277.68   14.08
  -5   3   3  292.99   14.33
   5   3  -3  292.20   14.01
   5   3  -3  287.99   13.91
  -5   3   3  298.78   13.97
  -5   3   3  291.40   14.00
   3  -3  -3  237.42   11.49
   3  -3  -3  235.57   11.94
  -3  -3   3  221.92   11.66
  -3  -3   3  224.93   11.50
  -3  -3   3  237.82   11.60
   3  -3  -3  230.75   11.71
  -3  -3   3  210.26   11.53
   3  -3  -3  244.11   11.71
  -3  -3   3  243.48   11.51
  -3   3   3  240.02   11.60
  -3   3   3  242.64   12.08
   3   3  -3  242.73   11.61
  -3   3   3  233.27   11.52
   3   3  -3  242.88   11.47
   3   3  -3  238.58   11.56
  -3   3   3  242.36   11.52
   3   3  -3  245.31   11.79
  -3   3   3  245.33   11.77
  -1  -3   3  119.94    6.65
   1  -3  -3  140.40    6.77
  -1  -3   3  125.65    6.85
   1  -3  -3  128.71    6.73
   1   3  -3  123.94    6.45
  -1   3   3  135.27    6.65
   1   3  -3  134.60    6.83
  -1   3   3  130.49    6.53
   1   3  -3  131.79    6.53
   1   3  -3  129.16    6.49
  -1   3   3  137.65    6.89
   1   3  -3  136.92    6.63
  -1   3   3  140.57    6.48
   1   3  -3  126.13    6.46
  -1   3   3  139.26    6.47
   1  -3   3  131.12    6.38
   1  -3   3  132.86    6.45
   1  -3   3  126.80    6.67
   1  -3   3  136.63    6.16
  -1  -3  -3  133.90    6.18
   1  -3   3  134.53    6.13
  -1  -3  -3  127.41    6.13
   1  -3   3  127.16    6.24
   1   3   3  122.82    6.09
  -1   3  -3  113.90    6.16
  -1   3  -3  118.65    6.14
   1   3   3  120.06    6.38
  -1   3  -3  120.44    6.33
  -1   3  -3  118.89    6.16
  -1   3  -3  118.67    6.19
  -1   3  -3  120.56    6.13
   1   3   3  123.10    6.22
   1   3   3  118.24    6.16
   3  -3   3   24.11    2.02
   3  -3   3   25.40    1.68
   3  -3   3   21.79    1.36
   3  -3   3   25.51    1.48
  -3  -3  -3   22.45    1.37
  -3  -3  -3   23.23    1.37
   3  -3   3   24.26    1.46
   3  -3   3   23.12    1.33
   3  -3   3   24.66    1.30
   3  -3   3   23.77    1.28
   3  -3   3   22.73    1.33
   3  -3   3   23.18    1.64
   3   3   3   24.59    1.21
   3   3   3   23.48    1.29
  -3   3  -3   22.25    1.64
  -3   3  -3   20.84    1.24
  -3   3  -3   23.72    1.32
  -3   3  -3   23.83    1.35
  -3   3  -3   22.01    1.35
  -3   3  -3   23.67    1.30
  -3   3  -3   23.56    1.29
  -5  -3  -3   35.29    1.93
  -5  -3  -3   33.51    1.89
  -5  -3  -3   31.09    2.01
   5  -3   3   33.87    2.49
   5  -3   3   35.60    2.17
   5  -3   3   36.24    1.96
   5  -3   3   37.86    1.87
   5  -3   3   37.74    1.84
  -5  -3  -3   35.67    1.94
   5  -3   3   36.30    2.49
   5  -3   3   35.71    1.90
   5  -3   3   39.42    1.91
   5  -3   3   37.05    1.92
  -5  -3  -3   33.21    1.87
  -5  -3  -3   37.76    1.91
   5  -3   3   37.59    1.90
  -5   3  -3   34.13    1.93
  -5   3  -3   33.66    1.91
  -5   3  -3   34.64    1.87
  -5   3  -3   36.26    1.93
  -5   3  -3   32.97    1.94
  -5   3  -3   34.93    2.45
  -5   3  -3   35.62    1.91
  -5   3  -3   33.75    1.92
   7  -3   3  139.22    6.81
   7  -3   3  148.72    6.85
   7  -3   3  145.47    6.86
  -7  -3  -3  138.48    6.81
   7  -3   3  137.75    6.76
  -7  -3  -3  128.89    6.92
  -7  -3  -3  137.23    6.84
   7  -3   3  143.29    6.89
   7  -3   3  135.41    6.86
  -7  -3  -3  131.00    6.82
  -7  -3  -3  145.52    6.82
   7  -3   3  141.16    6.85
  -7  -3  -3  141.16    6.98
  -7  -3  -3  130.06    6.85
  -7   3  -3  140.17    6.91
  -7   3  -3  126.07    6.78
  -7   3  -3  138.04    6.89
  -7   3  -3  138.99    6.92
  -7   3  -3  136.14    6.88
  -7   3  -3  139.94    6.99
  -7   3  -3  134.13    6.80
  -7   3  -3  137.41    6.85
   9  -3   3   94.51    4.38
  -9  -3  -3   95.47    4.37
   9  -3   3   92.27    4.34
  -9  -3  -3   90.73    4.39
   9  -3   3   76.36    4.58
   9  -3   3   92.63    4.39
  -9  -3  -3   90.91    4.33
   9  -3   3   94.67    4.41
  -9  -3  -3   85.88    4.33
  -9  -3  -3   87.89    4.45
  -9  -3  -3   87.31    4.37
   9  -3   3   87.32    4.42
   9  -3   3   96.48    4.30
  -9   3  -3   78.69    4.31
  -9   3  -3   78.81    4.40
  -9   3  -3   77.77    4.38
  -9   3  -3   81.07    4.43
  -9   3  -3   80.67    4.44
  -9   3  -3   75.80    4.33
  -9   3  -3   73.72    4.44
  11  -3   3   71.23    3.76
  11  -3   3   69.74    3.88
 -11  -3  -3   79.32    3.79
  11  -3   3   72.24    3.81
 -11  -3  -3   73.49    3.82
 -11  -3  -3   76.87    3.86
  11  -3   3   71.94    3.83
 -11  -3  -3   71.53    3.77
  11  -3   3   74.49    3.89
  11  -3   3   74.81    3.71
  11  -3   3   70.31    3.76
 -11  -3  -3   73.38    3.74
 -11   3  -3   75.97    3.87
 -11   3  -3   75.60    3.89
 -11   3  -3   73.35    3.95
 -11   3  -3   75.96    3.84
 -11   3  -3   72.87    3.86
  11   3   3   75.12    3.76
  13  -3   3   56.82    2.92
 -13  -3  -3   56.54    2.86
  13  -3   3   47.65    3.34
  13  -3   3   56.69    2.97
  13  -3   3   56.39    2.82
 -13  -3  -3   55.57    2.88
 -13  -3  -3   58.88    2.96
 -13  -3  -3   57.76    2.93
 -13   3  -3   52.24    2.93
 -13   3  -3   56.77    2.95
 -13   3  -3   56.51    2.92
 -15  -3  -3   55.69    2.78
 -15  -3  -3   53.90    2.74
  15  -3   3   54.88    2.68
 -15  -3  -3   55.39    2.72
  15  -3   3   49.98    2.77
  15  -3   3   54.14    2.79
 -15  -3  -3   53.49    2.77
 -15   3  -3   53.05    2.75
 -15   3  -3   54.34    2.80
  16  -4  -3    2.67    0.29
  16  -4  -3    1.66    0.39
 -16  -4   3    1.86    0.34
 -16  -4   3    2.50    0.44
 -16  -4   3    2.05    0.44
 -16   4   3    2.28    0.42
 -14  -4   3   20.17    1.12
  14  -4  -3   20.95    1.20
  14  -4  -3   19.87    1.05
 -14  -4   3   20.50    1.32
 -14  -4   3   21.73    1.26
 -14  -4   3   21.96    1.22
  14  -4  -3   20.21    1.13
 -14  -4   3   18.87    1.17
  14  -4  -3   20.29    1.17
 -14   4   3   20.54    1.27
 -12  -4   3   42.71    2.35
  12  -4  -3   43.77    2.13
 -12  -4   3   42.18    2.34
 -12  -4   3   42.71    2.21
  12  -4  -3   44.98    2.29
  12  -4  -3   45.72    2.24
 -12  -4   3   43.43    2.30
 -12   4   3   40.25    2.24
 -12   4   3   40.92    2.37
 -12   4   3   39.86    2.20
  10  -4  -3   92.19    4.58
 -10  -4   3   92.42    4.73
 -10  -4   3   87.30    4.72
 -10  -4   3   94.15    4.72
  10  -4  -3   92.64    4.59
 -10  -4   3   91.90    4.68
  10  -4  -3   88.95    4.66
  10  -4  -3   91.95    4.61
 -10  -4   3   91.50    4.59
  10  -4  -3   88.27    4.51
 -10   4   3   97.12    4.78
 -10   4   3   92.16    4.69
 -10   4   3   97.38    4.62
 -10   4   3   94.59    4.65
  10   4  -3   92.39    4.54
 -10   4   3   90.32    4.63
 -10   4   3   96.29    4.66
 -10   4   3   86.37    4.82
   8  -4  -3   -0.05    0.22
   8  -4  -3   -0.12    0.19
  -8  -4   3    0.27    0.26
   8  -4  -3    0.07    0.24
  -8  -4   3    0.32    0.33
   8  -4  -3    0.32    0.28
  -8  -4   3    0.57    0.29
  -8  -4   3    0.22    0.33
  -8  -4   3    0.50    0.29
   8  -4  -3   -0.26    0.19
   8  -4  -3   -0.02    0.18
  -8   4   3    0.01    0.20
  -8   4   3   -0.05    0.25
   8   4  -3    0.14    0.16
  -8   4   3   -0.04    0.29
  -8   4   3    0.00    0.37
  -8   4   3    0.13    0.24
  -8   4   3   -0.02    0.43
  -8   4   3    0.18    0.21
  -6  -4   3  107.09    5.28
  -6  -4   3  110.32    5.41
  -6  -4   3  103.85    5.33
   6  -4  -3   98.58    5.29
   6  -4  -3  106.99    5.26
   6  -4  -3  104.41    5.22
   6  -4  -3  110.15    5.23
   6  -4  -3  112.83    5.39
   6  -4  -3  100.90    5.26
  -6  -4   3  104.29    5.35
  -6  -4   3  105.53    5.22
  -6  -4   3   95.90    5.41
  -6  -4   3  117.79    5.36
   6  -4  -3  103.08    5.20
  -6   4   3  103.72    5.43
  -6   4   3   97.23    5.34
  -6   4   3  101.50    5.38
  -6   4   3  108.37    5.27
   6   4  -3  107.79    5.17
  -6   4   3  107.07    5.23
  -6   4   3  105.11    5.25
   4  -4  -3   96.34    4.65
   4  -4  -3   92.02    4.65
  -4  -4   3   91.73    4.73
  -4  -4   3   91.47    4.72
   4  -4  -3   92.64    4.72
  -4  -4   3   87.30    4.66
  -4  -4   3   93.12    4.76
   4  -4  -3   97.29    4.62
   4  -4  -3   91.15    4.59
  -4  -4   3   94.95    4.78
  -4  -4   3   85.79    4.59
  -4  -4   3   98.81    4.72
   4  -4  -3   98.04    4.77
  -4  -4   3   87.96    4.60
   4  -4  -3   92.06    4.60
  -4   4   3  100.54    4.66
   4   4  -3   89.92    4.57
  -4   4   3   88.60    4.79
   4   4  -3   90.57    4.58
  -4   4   3   96.20    4.64
   4   4  -3   94.19    4.64
  -4   4   3   94.41    4.74
  -4   4   3   86.28    4.74
  -4   4   3   98.71    4.63
   4   4  -3   91.35    4.70
  -2  -4   3   14.93    1.02
  -2  -4   3   17.20    1.13
   2  -4  -3   16.81    1.06
   2  -4  -3   16.02    1.10
  -2  -4   3   15.42    1.09
  -2  -4   3   16.88    1.29
  -2  -4   3   16.92    1.09
   2  -4  -3   16.44    1.00
  -2  -4   3   15.72    1.16
   2  -4  -3   16.47    0.99
   2  -4  -3   16.27    1.14
   2  -4  -3   16.72    1.19
  -2  -4   3   16.24    1.00
  -2  -4   3   15.51    1.12
   2  -4  -3   15.69    0.96
   2  -4  -3   16.16    0.95
   2   4  -3   17.76    1.08
   2   4  -3   18.11    1.02
  -2   4   3   19.16    0.99
   2   4  -3   17.72    0.99
  -2   4   3   19.30    1.12
  -2   4   3   19.01    0.99
   2   4  -3   18.32    0.97
  -2   4   3   17.84    1.09
   0  -4   3    1.49    0.28
   0  -4   3    1.78    0.46
   0  -4   3    1.55    0.29
   0  -4   3    1.90    0.48
   0  -4  -3    2.09    0.35
   0  -4   3    1.48    0.34
   0  -4  -3    1.64    0.27
   0  -4  -3    1.73    0.28
   0  -4  -3    2.10    0.57
   0  -4   3    1.83    0.43
   0  -4   3    1.75    0.46
   0  -4  -3    1.74    0.32
   0  -4  -3    1.76    0.42
   0  -4  -3    1.53    0.31
   0  -4   3    1.42    0.31
   0   4  -3    1.22    0.34
   0   4   3    1.49    0.36
   0   4  -3    1.08    0.28
   0   4   3    1.20    0.26
   0   4  -3    1.07    0.42
   0   4   3    1.61    0.39
   0   4  -3    1.56    0.33
  -2  -4  -3   57.80    2.83
  -2  -4  -3   55.61    2.93
   2  -4   3   61.76    2.92
   2  -4   3   56.10    2.88
  -2  -4  -3   53.92    2.98
  -2  -4  -3   56.93    2.87
   2  -4   3   56.89    3.02
  -2  -4  -3   50.42    2.77
   2  -4   3   57.51    3.66
   2  -4   3   58.15    2.87
  -2  -4  -3   56.25    2.87
   2  -4   3   62.06    2.91
  -2  -4  -3   54.38    2.90
  -2  -4  -3   56.12    2.88
   2  -4   3   60.24    3.05
   2  -4   3   58.16    3.01
   2  -4   3   54.43    3.09
  -2  -4  -3   53.82    3.01
  -2   4  -3   57.80    2.89
  -2   4  -3   57.48    2.91
  -2   4  -3   55.50    2.92
  -2   4  -3   55.57    2.92
  -2   4  -3   52.63    2.81
   2   4   3   53.96    2.94
  -2   4  -3   58.76    2.99
  -2   4  -3   50.15    2.92
   2   4   3   55.38    2.82
  -2   4  -3   55.42    2.92
   2   4   3   54.13    2.86
   4  -4   3   30.43    1.92
  -4  -4  -3   31.95    1.98
   4  -4   3   32.16    1.78
   4  -4   3   31.39    1.86
  -4  -4  -3   34.18    1.88
   4  -4   3   32.77    1.92
  -4  -4  -3   31.42    1.78
  -4  -4  -3   33.34    1.75
  -4  -4  -3   31.48    1.76
  -4  -4  -3   32.50    1.81
   4  -4   3   33.06    1.80
   4  -4   3   33.59    1.78
  -4  -4  -3   31.93    1.77
   4  -4   3   33.30    1.76
   4   4   3   33.28    1.69
   4   4   3   32.67    1.86
  -4   4  -3   33.22    1.87
  -4   4  -3   31.48    1.83
  -4   4  -3   31.51    1.82
  -4   4  -3   32.93    1.81
  -4   4  -3   32.03    1.80
  -4   4  -3   33.34    1.83
  -4   4  -3   32.43    1.77
  -6  -4  -3   25.92    1.54
  -6  -4  -3   25.73    1.43
   6  -4   3   24.36    1.42
  -6  -4  -3   24.16    1.48
   6  -4   3   22.07    1.72
  -6  -4  -3   27.13    1.40
   6  -4   3   23.60    1.40
   6  -4   3   23.09    1.45
   6  -4   3   24.35    1.45
  -6  -4  -3   25.69    1.44
   6  -4   3   24.40    1.36
   6  -4   3   24.44    1.51
  -6  -4  -3   24.30    1.46
  -6   4  -3   25.09    1.49
  -6   4  -3   25.46    1.51
  -6   4  -3   25.33    1.50
  -6   4  -3   24.47    1.51
  -6   4  -3   24.34    1.41
  -6   4  -3   24.78    1.49
   6   4   3   25.47    1.55
  -6   4  -3   25.93    1.46
   8  -4   3   -0.27    0.26
  -8  -4  -3    0.46    0.30
   8  -4   3    0.04    0.27
  -8  -4  -3   -0.03    0.25
   8  -4   3    0.17    0.35
  -8  -4  -3    0.29    0.31
  -8  -4  -3    0.12    0.22
   8  -4   3    0.26    0.27
  -8  -4  -3    0.26    0.47
  -8  -4  -3   -0.09    0.29
   8  -4   3    0.24    0.30
  -8   4  -3    0.29    0.27
  -8   4  -3    0.66    0.36
  -8   4  -3   -0.13    0.36
  -8   4  -3    0.15    0.28
  -8   4  -3    0.26    0.36
  -8   4  -3    0.09    0.34
  10  -4   3   43.60    2.39
  10  -4   3   46.30    2.42
  10  -4   3   44.83    2.42
  10  -4   3   47.43    2.35
 -10  -4  -3   42.70    2.29
 -10  -4  -3   43.38    2.32
 -10  -4  -3   43.76    2.33
 -10  -4  -3   44.49    2.37
  10  -4   3   46.06    2.34
  10  -4   3   45.42    2.24
 -10  -4  -3   42.72    2.35
 -10   4  -3   41.40    2.45
 -10   4  -3   43.30    2.42
 -10   4  -3   42.99    2.39
 -10   4  -3   40.65    2.32
 -10   4  -3   42.72    2.45
  12  -4   3   10.99    1.19
  12  -4   3   13.51    1.01
 -12  -4  -3   11.69    0.80
  12  -4   3   12.57    1.07
  12  -4   3   11.76    0.88
 -12  -4  -3   13.15    0.91
  12  -4   3   12.96    0.74
 -12  -4  -3   12.33    0.89
  12  -4   3   12.10    0.87
 -12  -4  -3   12.58    0.84
 -12   4  -3   13.34    1.06
 -12   4  -3   14.25    0.96
 -12   4  -3   13.35    0.88
 -12   4  -3   14.53    0.97
 -14  -4  -3    0.24    0.22
 -14  -4  -3   -0.09    0.36
 -14  -4  -3    0.26    0.22
  14  -4   3    0.25    0.22
 -14   4  -3    0.51    0.27
 -14   4  -3    0.19    0.34
 -15  -5   3   28.54    1.62
 -15  -5   3   28.46    1.63
  15  -5  -3   31.55    1.54
 -15   5   3   31.31    1.62
  13  -5  -3    3.96    0.36
 -13  -5   3    2.43    0.40
 -13  -5   3    3.61    0.49
 -13  -5   3    2.75    0.57
 -13  -5   3    3.63    0.60
  13  -5  -3    3.05    0.39
 -13   5   3    2.34    0.40
 -13   5   3    3.42    0.47
  11  -5  -3    8.66    0.60
 -11  -5   3    9.19    0.78
  11  -5  -3    8.80    0.61
 -11  -5   3    8.28    0.61
  11  -5  -3    7.76    0.64
 -11  -5   3    9.50    0.76
 -11   5   3    7.10    0.57
 -11   5   3    6.92    0.85
 -11   5   3    7.51    0.69
 -11   5   3    7.43    0.77
  -9  -5   3   34.68    2.00
  -9  -5   3   39.64    2.05
   9  -5  -3   33.05    1.85
  -9  -5   3   35.09    1.98
   9  -5  -3   33.17    1.86
  -9  -5   3   38.71    2.06
   9  -5  -3   32.61    1.90
  -9   5   3   33.92    1.86
   9   5  -3   36.05    1.87
  -9   5   3   34.73    1.93
  -9   5   3   34.46    2.40
  -9   5   3   35.09    2.02
  -9   5   3   35.24    1.88
   7  -5  -3   12.19    0.82
  -7  -5   3   11.79    0.89
  -7  -5   3   13.72    1.07
   7  -5  -3   12.65    0.92
   7  -5  -3   12.80    0.79
   7  -5  -3   11.82    0.79
  -7  -5   3   11.77    0.94
   7  -5  -3   12.55    0.78
  -7  -5   3   12.00    0.93
  -7  -5   3   12.01    0.94
   7   5  -3   12.08    0.98
  -7   5   3   11.34    0.83
  -7   5   3   11.98    0.86
  -7   5   3   11.96    0.79
   7   5  -3   11.64    0.78
  -7   5   3   11.48    1.10
  -7   5   3   12.14    0.81
  -7   5   3   11.49    0.94
  -5  -5   3    2.95    0.57
   5  -5  -3    3.23    0.40
  -5  -5   3    2.86    0.60
   5  -5  -3    2.94    0.42
   5  -5  -3    3.15    0.39
  -5  -5   3    3.23    0.77
   5  -5  -3    2.57    0.39
   5  -5  -3    2.63    0.63
  -5  -5   3    2.44    0.54
  -5  -5   3    2.44    0.53
   5  -5  -3    3.17    0.53
  -5  -5   3    3.34    0.72
  -5   5   3    2.62    0.59
  -5   5   3    2.34    0.65
   5   5  -3    2.52    0.38
  -5   5   3    3.22    0.45
   5   5  -3    2.58    0.57
  -5   5   3    3.26    0.40
  -5   5   3    3.15    0.39
   5   5  -3    2.54    0.63
   3  -5  -3    1.31    0.25
  -3  -5   3    0.89    0.39
  -3  -5   3    0.91    0.35
  -3  -5   3    1.01    0.42
  -3  -5   3    1.11    0.51
  -3  -5   3    0.82    0.35
  -3  -5   3    1.01    0.33
  -3  -5   3    1.07    0.30
   3  -5  -3    1.23    0.38
  -3  -5   3    0.71    0.28
   3  -5  -3    1.17    0.40
   3  -5  -3    1.57    0.31
   3  -5  -3    1.15    0.27
  -3  -5   3    1.17    0.36
   3  -5  -3    1.11    0.25
   3   5  -3    1.91    0.59
  -1  -5   3   70.97    4.08
  -1  -5   3   75.82    4.06
  -1  -5   3   80.81    4.26
   1  -5  -3   80.49    4.21
  -1  -5   3   81.80    4.12
   1  -5  -3   76.67    4.02
   1  -5  -3   83.35    4.08
   1  -5  -3   82.62    4.12
  -1  -5   3   78.52    4.26
   1  -5  -3   80.06    4.10
   1  -5  -3   80.12    4.24
  -1  -5   3   76.54    4.29
  -1  -5   3   78.40    4.22
  -1  -5   3   79.38    4.26
   1  -5  -3   84.25    4.18
  -1  -5   3   79.74    4.14
  -1   5   3   87.95    4.13
  -1   5   3   78.40    4.31
   1   5  -3   89.49    4.19
  -1   5   3   86.72    4.12
   1   5  -3   79.57    4.40
   1   5  -3   87.96    4.28
   1   5  -3   84.52    4.12
   1   5  -3   85.85    4.16
   1   5  -3   86.02    4.18
   1  -5   3   18.43    1.06
  -1  -5  -3   17.81    1.06
   1  -5   3   17.26    1.25
   1  -5   3   17.21    1.21
   1  -5   3   18.08    1.09
  -1  -5  -3   18.20    1.11
   1  -5   3   17.59    1.26
   1  -5   3   17.99    1.04
  -1  -5  -3   18.40    1.18
  -1  -5  -3   18.46    1.05
  -1  -5  -3   17.31    1.22
  -1  -5  -3   17.27    0.97
   1  -5   3   18.56    1.07
   1  -5   3   19.34    1.21
  -1  -5  -3   17.45    1.03
  -1   5  -3   15.25    1.04
  -1   5  -3   16.20    1.12
  -1   5  -3   16.61    1.18
  -1   5  -3   15.02    1.14
  -1   5  -3   14.14    1.15
   1   5   3   15.27    1.02
   1   5   3   15.84    1.00
  -1   5  -3   15.04    0.97
  -1   5  -3   14.80    1.09
  -3  -5  -3    5.40    0.81
  -3  -5  -3    5.04    0.51
   3  -5   3    4.91    0.55
   3  -5   3    4.75    0.84
  -3  -5  -3    5.27    0.58
  -3  -5  -3    5.66    0.58
   3  -5   3    4.72    0.74
   3  -5   3    3.80    0.78
   3  -5   3    4.24    0.75
   3  -5   3    4.46    0.70
   3  -5   3    5.37    0.58
  -3  -5  -3    4.82    0.64
   3  -5   3    4.75    0.53
   3  -5   3    5.22    0.55
  -3  -5  -3    6.08    0.56
  -3  -5  -3    4.98    0.94
  -3   5  -3    3.90    0.67
  -3   5  -3    4.30    0.62
  -3   5  -3    3.58    0.68
   3   5   3    5.54    0.62
  -3   5  -3    4.50    0.56
  -3   5  -3    4.60    0.53
  -3   5  -3    4.90    0.58
   5  -5   3   20.73    1.21
  -5  -5  -3   18.66    1.16
  -5  -5  -3   18.60    1.23
  -5  -5  -3   19.35    1.20
   5  -5   3   19.98    1.39
   5  -5   3   19.91    1.22
  -5  -5  -3   17.90    1.23
   5  -5   3   21.03    1.21
   5  -5   3   19.51    1.25
   5  -5   3   19.18    1.26
  -5  -5  -3   18.63    1.29
   5   5   3   19.90    1.13
  -5   5  -3   19.82    1.34
  -5   5  -3   20.98    1.32
  -5   5  -3   20.41    1.23
  -5   5  -3   20.73    1.30
  -5   5  -3   20.50    1.31
  -5   5  -3   20.95    1.30
  -5   5  -3   20.77    1.25
   7  -5   3   30.69    1.78
  -7  -5  -3   30.61    1.82
  -7  -5  -3   30.99    1.72
  -7  -5  -3   31.67    1.74
  -7  -5  -3   31.77    1.71
   7  -5   3   29.55    1.77
   7  -5   3   31.24    1.73
   7  -5   3   32.23    1.76
   7  -5   3   31.37    1.73
  -7  -5  -3   31.98    1.77
  -7   5  -3   29.01    1.72
  -7   5  -3   30.76    1.79
  -7   5  -3   31.28    1.90
  -7   5  -3   31.12    1.76
  -7   5  -3   30.94    1.92
  -7   5  -3   30.92    1.84
  -7   5  -3   30.75    1.83
   9  -5   3   19.20    1.22
   9  -5   3   19.78    1.25
   9  -5   3   20.37    1.16
   9  -5   3   20.66    1.19
  -9  -5  -3   20.71    1.31
  -9  -5  -3   17.56    1.49
  -9  -5  -3   20.49    1.18
  -9  -5  -3   20.57    1.16
  -9   5  -3   19.68    1.29
  -9   5  -3   17.05    1.43
  -9   5  -3   19.05    1.17
  -9   5  -3   18.69    1.31
  -9   5  -3   19.07    1.31
  -9   5  -3   17.76    1.44
 -11  -5  -3    2.38    0.46
 -11  -5  -3    2.13    0.45
  11  -5   3    2.57    0.58
  11  -5   3    3.11    0.42
  11  -5   3    2.29    0.39
  11  -5   3    3.13    0.42
 -11  -5  -3    2.80    0.53
  11  -5   3    2.56    0.41
 -11  -5  -3    2.79    0.58
 -11   5  -3    2.83    0.51
 -11   5  -3    2.56    0.52
 -11   5  -3    1.95    0.42
 -11   5  -3    2.81    0.49
 -11   5  -3    2.95    0.62
  13  -5   3   18.05    1.10
 -13  -5  -3   17.61    1.04
  13  -5   3   20.32    1.01
 -13  -5  -3   18.76    1.21
 -13   5  -3   16.65    1.10
 -13   5  -3   16.10    1.19
 -13   5  -3   17.16    1.18
  12  -6  -3   33.16    1.60
 -12  -6   3   30.16    1.69
  12  -6  -3   32.62    1.62
 -12  -6   3   28.76    1.79
 -12  -6   3   30.83    1.79
 -12   6   3   31.36    1.70
 -12   6   3   32.26    1.63
 -10  -6   3    4.35    0.75
 -10  -6   3    4.44    0.58
  10  -6  -3    4.73    0.40
 -10  -6   3    4.33    0.56
 -10  -6   3    4.71    0.57
  10  -6  -3    5.27    0.42
 -10   6   3    6.00    0.84
 -10   6   3    5.27    0.43
 -10   6   3    5.76    0.55
 -10   6   3    5.33    0.59
  -8  -6   3    3.36    0.53
   8  -6  -3    3.56    0.40
  -8  -6   3    4.01    0.77
   8  -6  -3    3.45    0.37
   8  -6  -3    3.90    0.38
  -8  -6   3    3.90    0.55
  -8  -6   3    3.70    0.58
  -8  -6   3    3.86    0.60
  -8   6   3    4.40    0.56
  -8   6   3    4.43    1.32
  -8   6   3    4.20    0.42
   8   6  -3    3.58    0.69
  -8   6   3    4.25    0.56
  -8   6   3    3.93    0.47
  -6  -6   3   29.97    1.67
   6  -6  -3   28.85    1.60
   6  -6  -3   29.42    1.63
  -6  -6   3   32.47    1.78
  -6  -6   3   28.95    1.79
  -6  -6   3   31.41    1.89
   6  -6  -3   31.02    1.81
  -6  -6   3   28.63    1.79
   6  -6  -3   29.44    1.59
   6  -6  -3   28.56    1.64
  -6   6   3   30.80    1.77
   6   6  -3   30.61    1.70
  -6   6   3   29.62    1.63
  -6   6   3   31.17    2.04
  -6   6   3   30.56    1.65
  -6   6   3   30.59    1.70
  -6   6   3   29.95    1.68
   6   6  -3   29.96    1.68
   4  -6  -3   54.32    2.91
  -4  -6   3   53.57    2.79
   4  -6  -3   53.14    2.68
   4  -6  -3   49.06    2.81
  -4  -6   3   51.71    2.95
  -4  -6   3   50.39    2.72
  -4  -6   3   50.65    2.86
  -4  -6   3   50.21    2.90
   4  -6  -3   51.72    2.75
  -4  -6   3   52.76    2.91
   4  -6  -3   53.68    2.75
   4  -6  -3   53.75    2.72
   4   6  -3   52.70    2.77
  -4   6   3   53.73    2.76
  -4   6   3   56.44    3.11
  -4   6   3   55.42    2.79
   4   6  -3   56.22    2.80
  -4   6   3   55.07    2.76
  -4   6   3   53.90    2.87
  -2  -6   3    4.52    0.52
   2  -6  -3    5.21    0.66
  -2  -6   3    5.24    0.69
  -2  -6   3    4.39    0.56
   2  -6  -3    5.45    0.44
  -2  -6   3    5.40    1.01
   2  -6  -3    4.56    0.48
   2  -6  -3    5.36    0.61
  -2  -6   3    4.98    0.53
   2  -6  -3    5.01    0.50
  -2  -6   3    5.19    0.62
  -2  -6   3    5.49    0.71
  -2  -6   3    4.92    0.56
   2  -6  -3    4.53    0.40
  -2   6   3    3.29    0.85
   2   6  -3    3.91    0.80
  -2   6   3    3.85    0.47
   2   6  -3    3.93    0.53
   2   6  -3    4.01    0.52
   2   6  -3    3.92    0.88
  -2   6   3    3.57    0.62
   2   6  -3    4.07    0.53
  -2   6   3    4.10    0.54
  -2   6   3    4.10    0.47
   0  -6  -3   33.14    1.77
   0  -6   3   29.33    1.92
   0  -6  -3   33.37    1.93
   0  -6  -3   35.25    1.80
   0  -6   3   29.67    1.76
   0  -6  -3   35.90    1.86
   0  -6   3   31.85    1.96
   0  -6   3   29.51    1.72
   0  -6   3   27.80    1.84
   0  -6  -3   32.11    1.72
   0  -6  -3   33.23    1.77
   0  -6  -3   31.04    1.88
   0  -6  -3   32.35    1.64
   0  -6   3   29.63    1.81
   0   6  -3   33.05    1.86
   0   6  -3   32.35    2.00
   0   6   3   35.32    2.15
   0   6  -3   31.29    1.81
   0   6  -3   32.64    1.84
   0   6   3   33.23    1.77
   0   6   3   34.15    1.81
   0   6   3   35.15    1.78
  -2  -6  -3   36.44    2.08
   2  -6   3   37.57    1.92
  -2  -6  -3   37.04    1.96
  -2  -6  -3   36.88    2.01
  -2  -6  -3   32.51    2.04
   2  -6   3   38.45    2.05
  -2  -6  -3   36.53    1.94
   2  -6   3   35.93    2.01
  -2  -6  -3   34.99    1.94
   2  -6   3   35.67    2.12
   2  -6   3   38.33    1.97
   2  -6   3   35.06    2.14
   2  -6   3   36.61    1.95
  -2   6  -3   33.91    2.08
  -2   6  -3   36.10    1.99
   2   6   3   35.36    1.92
  -2   6  -3   35.31    2.04
   2   6   3   35.49    2.29
  -2   6  -3   35.87    2.00
   2   6   3   36.08    1.93
  -2   6  -3   33.97    2.11
  -2   6  -3   37.04    2.18
   4  -6   3   42.37    2.34
  -4  -6  -3   40.97    2.38
   4  -6   3   40.33    2.27
   4  -6   3   43.21    2.28
  -4  -6  -3   41.40    2.33
  -4  -6  -3   44.25    2.29
  -4  -6  -3   44.55    2.27
   4  -6   3   41.78    2.26
  -4   6  -3   43.17    2.50
   4   6   3   46.58    2.30
   4   6   3   44.63    2.69
  -4   6  -3   42.55    2.39
  -4   6  -3   43.31    2.36
   4   6   3   42.42    2.24
  -4   6  -3   43.04    2.32
  -4   6  -3   41.72    2.45
  -4   6  -3   43.23    2.32
  -4   6  -3   42.56    2.42
  -6  -6  -3   32.49    1.68
  -6  -6  -3   32.73    1.92
   6  -6   3   31.14    1.68
  -6  -6  -3   28.28    1.78
   6  -6   3   30.87    1.65
  -6  -6  -3   31.17    1.77
   6  -6   3   30.07    1.71
   6  -6   3   31.65    1.65
   6  -6   3   28.53    1.74
  -6   6  -3   29.42    1.83
  -6   6  -3   27.88    1.96
  -6   6  -3   28.18    1.66
  -6   6  -3   28.73    1.72
  -6   6  -3   25.77    1.95
  -6   6  -3   30.29    1.90
   8  -6   3    6.26    0.53
  -8  -6  -3    6.24    0.54
  -8  -6  -3    6.30    0.68
  -8  -6  -3    6.14    0.70
  -8  -6  -3    5.69    0.56
   8  -6   3    6.75    0.61
   8  -6   3    6.64    0.57
   8  -6   3    6.92    0.58
  -8   6  -3    6.93    0.56
  -8   6  -3    7.76    0.98
  -8   6  -3    7.62    0.72
  -8   6  -3    7.38    0.73
 -10  -6  -3   18.41    1.11
  10  -6   3   18.76    1.11
 -10  -6  -3   19.20    1.07
  10  -6   3   18.57    1.03
 -10  -6  -3   19.29    1.30
  10  -6   3   20.01    1.07
  10  -6   3   19.42    1.05
  10  -6   3   18.18    1.11
 -10   6  -3   18.48    1.31
 -10   6  -3   19.16    1.15
 -10   6  -3   17.02    1.04
  12  -6   3   31.42    1.61
  -9  -7   3   32.48    1.90
  -9  -7   3   36.49    1.93
   9  -7  -3   36.83    1.80
  -9  -7   3   36.21    1.93
   9  -7  -3   34.92    1.83
  -9   7   3   36.24    1.83
  -9   7   3   38.50    1.90
   7  -7  -3    9.59    0.63
   7  -7  -3    9.69    0.58
  -7  -7   3    9.69    0.77
  -7  -7   3    9.17    0.71
  -7  -7   3    8.86    0.73
  -7  -7   3    8.80    0.74
  -7   7   3   11.21    0.76
   7   7  -3   10.62    1.20
  -7   7   3   11.04    0.70
  -7   7   3   10.51    0.63
  -5  -7   3    0.54    0.25
   5  -7  -3    0.52    0.15
  -5  -7   3    0.36    0.32
   5  -7  -3    0.65    0.23
  -5  -7   3    0.37    0.26
  -5  -7   3    0.46    0.34
   5  -7  -3    0.43    0.21
  -5   7   3    0.38    0.22
  -5   7   3    0.65    0.21
  -5   7   3    0.33    0.35
  -5   7   3    0.69    0.34
  -5   7   3    0.73    0.31
   5   7  -3    0.27    0.36
   5   7  -3    0.45    0.35
   3  -7  -3   18.41    1.26
   3  -7  -3   19.95    1.05
   3  -7  -3   19.78    1.25
  -3  -7   3   19.80    1.29
   3  -7  -3   17.79    1.13
  -3  -7   3   21.39    1.18
   3  -7  -3   20.18    1.15
  -3  -7   3   19.26    1.29
  -3  -7   3   20.57    1.25
   3  -7  -3   20.27    1.18
   3   7  -3   21.51    1.26
  -3   7   3   20.90    1.15
  -3   7   3   18.54    1.75
  -3   7   3   21.32    1.15
   3   7  -3   22.96    1.22
  -3   7   3   20.99    1.35
  -3   7   3   20.27    1.20
  -1  -7   3   32.96    2.03
   1  -7  -3   36.64    1.93
  -1  -7   3   34.43    2.03
   1  -7  -3   32.23    2.00
  -1  -7   3   35.49    1.88
   1  -7  -3   34.28    1.94
   1  -7  -3   33.92    1.89
  -1  -7   3   34.32    1.99
  -1  -7   3   34.60    1.94
   1  -7  -3   32.62    1.89
   1   7  -3   39.44    1.97
  -1   7   3   38.58    1.91
  -1   7   3   40.26    2.48
   1   7  -3   41.30    1.99
  -1   7   3   39.22    1.92
  -1  -7  -3   14.23    0.90
   1  -7   3   13.12    0.88
   1  -7   3   13.44    0.88
   1  -7   3   13.41    0.84
  -1  -7  -3   13.29    0.89
  -1  -7  -3   13.04    0.95
   1  -7   3   12.48    0.96
   1  -7   3   12.52    1.03
   1  -7   3   13.56    0.78
   1  -7   3   13.83    0.97
  -1  -7  -3   12.52    0.83
   1   7   3   14.58    0.88
  -1   7  -3   12.58    1.39
   1   7   3   14.50    0.86
  -1   7  -3   14.80    0.91
  -1   7  -3   14.03    0.99
   1   7   3   12.99    1.63
  -1   7  -3   14.33    0.90
   3  -7   3    0.15    0.20
   3  -7   3    0.06    0.20
  -3  -7  -3    0.11    0.16
   3  -7   3    0.32    0.19
   3  -7   3    0.27    0.25
  -3  -7  -3    0.37    0.27
  -3  -7  -3    0.20    0.31
  -3  -7  -3    0.02    0.21
  -3   7  -3    0.59    0.39
  -3   7  -3    0.27    0.33
  -3   7  -3   -0.07    0.26
   3   7   3    0.03    0.29
  -3   7  -3    0.09    0.24
   3   7   3    0.24    0.27
   5  -7   3   15.80    0.88
  -5  -7  -3   14.31    0.99
   5  -7   3   14.75    0.89
   5  -7   3   15.69    0.92
  -5  -7  -3   14.26    0.89
  -5  -7  -3   14.31    0.94
   5  -7   3   15.82    0.93
  -5  -7  -3   15.35    1.00
  -5   7  -3   14.94    0.97
  -5   7  -3   17.65    1.08
  -5   7  -3   16.94    0.95
  -7  -7  -3   13.69    0.79
  -7  -7  -3   13.67    1.11
  -7  -7  -3   12.47    0.88
   7  -7   3   13.79    0.77
   7  -7   3   13.40    0.80
  -7  -7  -3   13.08    0.81
   7  -7   3   13.98    0.83
   7  -7   3   12.63    0.76
  -7   7  -3   13.43    0.90
  -7   7  -3   13.24    0.80
   9  -7   3   11.04    0.63
   9  -7   3    9.84    0.61
  -9   7  -3   11.86    0.73
  -9   7  -3   10.78    0.63
   4  -8  -3    5.64    0.54
  -4  -8   3    5.83    0.45
  -4  -8   3    5.18    0.44
  -4  -8   3    4.72    0.50
  -4   8   3    3.77    0.59
  -2  -8   3    5.00    0.55
   2  -8  -3    4.84    0.38
  -2  -8   3    4.34    0.45
   2  -8  -3    5.31    0.54
  -2  -8   3    4.95    0.43
   2   8  -3    4.24    0.69
   2   8  -3    4.44    0.48
  -2   8   3    5.17    0.61
  -2   8   3    4.18    0.40
   0  -8  -3    0.47    0.27
   0  -8   3    0.50    0.17
   0  -8   3   -0.29    0.35
   0  -8  -3    0.17    0.15
   0  -8  -3   -0.06    0.36
   0  -8  -3    0.11    0.24
   0   8  -3    0.58    0.28
   0   8   3    0.46    0.38
   0   8   3    0.59    0.24
   0   8  -3    0.24    0.34
  -2  -8  -3    8.14    0.56
  -2  -8  -3    8.23    0.57
  -2  -8  -3    7.02    0.64
   2  -8   3    8.82    0.67
  -2   8  -3    8.59    0.59
  -2   8  -3    8.20    0.66
   4  -8   3   21.01    1.13
  -4  -8  -3   22.22    1.14
   4  -8   3   20.24    1.10
  -4  -8  -3   21.50    1.18
  -4  -8  -3   22.29    1.16
  -4   8  -3   21.20    1.14
  -4   8  -3   22.98    1.22
 -18   0   4    2.12    0.29
  18   0  -4    2.18    0.25
 -18   0   4    1.97    0.31
  18   0  -4    1.92    0.31
 -18   0   4    2.46    0.44
 -18   0   4    2.03    0.32
 -16   0   4   16.08    0.97
  16   0  -4   15.59    1.02
 -16   0   4   17.54    1.13
  16   0  -4   15.49    0.93
 -16   0   4   16.65    1.04
 -16   0   4   17.45    1.06
 -16   0   4   16.68    0.95
  16   0  -4   16.73    1.00
  14   0  -4   82.17    4.01
 -14   0   4   81.53    4.14
  14   0  -4   72.46    4.10
 -14   0   4   83.02    4.20
 -14   0   4   78.86    4.05
  14   0  -4   77.96    4.08
 -14   0   4   84.54    4.13
 -14   0   4   81.33    4.02
  12   0  -4   31.94    1.71
  12   0  -4   31.09    1.72
  12   0  -4   32.66    1.67
 -12   0   4   31.22    1.68
 -12   0   4   30.75    1.81
 -12   0   4   30.36    1.65
 -12   0   4   28.90    1.75
 -10   0   4    7.67    0.70
 -10   0   4    7.90    0.57
 -10   0   4    7.23    0.93
  10   0  -4    7.96    0.66
  10   0  -4    7.35    0.53
 -10   0   4    6.26    0.66
 -10   0   4    6.73    0.57
  10   0  -4    7.49    0.56
 -10   0   4    7.01    0.53
  -8   0   4    1.44    0.35
  -8   0   4    1.76    0.37
   8   0  -4    1.43    0.31
  -8   0   4    1.11    0.37
   8   0  -4    1.40    0.41
  -8   0   4    1.50    0.33
   8   0  -4    1.24    0.22
  -8   0   4    1.47    0.33
  -8   0   4    1.53    0.52
   8   0  -4    1.47    0.57
  -6   0   4   28.25    1.53
  -6   0   4   26.56    1.45
   6   0  -4   28.05    1.52
   6   0  -4   28.66    1.44
  -6   0   4   28.56    1.60
   6   0  -4   27.25    1.64
   6   0  -4   26.34    1.45
  -6   0   4   27.97    1.79
   4   0  -4  150.41    7.50
  -4   0   4  149.33    7.61
  -4   0   4  152.10    7.40
   4   0  -4  144.44    7.39
  -4   0   4  150.94    7.45
   4   0  -4  155.87    7.33
   2   0   4  126.83    6.29
  -2   0  -4  130.57    6.35
  -2   0  -4  124.76    6.39
   2   0   4  132.11    6.47
  -2   0  -4  128.10    6.53
   2   0   4  130.28    6.37
  -2   0  -4  132.32    6.33
   4   0   4  128.92    7.43
   4   0   4  136.03    6.99
  -4   0  -4  144.93    7.29
   4   0   4  142.32    6.94
  -4   0  -4  154.05    6.98
   4   0   4  141.57    7.08
  -4   0  -4  145.00    6.99
   6   0   4   16.75    1.17
   6   0   4   16.56    0.93
   6   0   4   16.66    1.19
  -6   0  -4   17.42    1.03
   6   0   4   18.00    1.52
   6   0   4   15.46    0.94
   6   0   4   16.35    0.93
  -6   0  -4   17.26    0.99
   6   0   4   16.04    1.01
  -6   0  -4   16.72    0.99
  -6   0  -4   15.51    1.13
   8   0   4   44.54    2.54
   8   0   4   46.69    2.35
  -8   0  -4   43.23    2.37
  -8   0  -4   43.38    2.38
   8   0   4   44.10    2.33
  -8   0  -4   45.26    2.37
  -8   0  -4   46.46    2.34
  -8   0  -4   47.33    2.38
  -8   0  -4   45.75    2.38
   8   0   4   46.37    2.33
  -8   0  -4   38.57    2.39
   8   0   4   42.90    2.29
  -8   0  -4   47.25    2.36
 -10   0  -4   28.67    1.60
 -10   0  -4   28.12    1.62
  10   0   4   28.64    1.60
 -10   0  -4   27.64    1.64
  10   0   4   28.24    1.61
 -10   0  -4   29.66    1.64
 -10   0  -4   27.29    1.57
  10   0   4   26.88    1.56
 -10   0  -4   28.81    1.64
  10   0   4   26.15    1.63
 -10   0  -4   28.95    1.56
 -10   0  -4   28.01    1.63
 -12   0  -4  233.71   10.84
  12   0   4  220.56   10.90
 -12   0  -4  209.95   10.96
 -12   0  -4  215.25   10.87
  12   0   4  213.56   10.76
 -12   0  -4  223.78   10.81
 -12   0  -4  225.78   10.83
 -12   0  -4  238.36   10.95
  12   0   4  199.03   10.93
  14   0   4    4.23    0.59
  14   0   4    4.96    0.52
 -14   0  -4    4.79    0.61
  14   0   4    4.11    0.64
 -14   0  -4    4.54    0.47
 -14   0  -4    4.42    0.51
 -14   0  -4    4.72    0.61
 -14   0  -4    4.34    0.55
  16   0   4    1.34    0.26
 -16   0  -4    1.63    0.28
 -16   0  -4    1.62    0.32
  16   0   4    1.75    0.35
  16   0   4    1.05    0.43
  16   0   4    1.80    0.44
 -16   0  -4    2.23    0.44
 -16   0  -4    1.76    0.33
 -19  -1   4   18.46    1.01
  19  -1  -4   21.52    1.02
 -19  -1   4   17.70    1.04
 -19  -1   4   20.25    1.10
  19   1  -4   21.03    1.00
 -19   1   4   18.16    1.04
  17  -1  -4   31.33    1.66
 -17  -1   4   32.73    1.70
 -17  -1   4   32.77    1.72
  17  -1  -4   31.53    1.78
 -17  -1   4   32.78    1.76
  17  -1  -4   31.20    1.73
 -17  -1   4   33.74    1.79
 -17   1   4   32.98    1.78
 -17   1   4   34.08    1.84
  17   1  -4   32.25    1.73
  17   1  -4   34.41    1.68
  17   1  -4   32.66    1.75
 -17   1   4   31.27    1.71
 -17   1   4   33.82    1.77
 -15  -1   4  121.20    5.83
  15  -1  -4  119.98    5.71
 -15  -1   4  116.75    5.74
 -15  -1   4  123.84    5.86
 -15  -1   4  114.56    5.76
  15  -1  -4  117.38    5.82
  15  -1  -4  122.37    5.80
 -15  -1   4  117.46    5.88
 -15   1   4  115.73    5.77
 -15   1   4  115.64    5.89
 -15   1   4  111.61    5.82
  15   1  -4  112.38    5.78
  15   1  -4  111.64    5.77
 -15   1   4  103.13    5.78
  13  -1  -4  153.07    7.60
 -13  -1   4  152.91    7.78
 -13  -1   4  151.84    7.72
 -13  -1   4  157.55    7.63
  13  -1  -4  156.25    7.68
  13  -1  -4  157.52    7.69
 -13  -1   4  155.05    7.65
 -13  -1   4  158.66    7.74
 -13  -1   4  159.76    7.72
  13  -1  -4  159.22    7.70
  13   1  -4  153.07    7.61
 -13   1   4  154.96    7.66
 -13   1   4  158.92    7.66
  13   1  -4  154.56    7.66
 -13   1   4  157.09    7.78
 -13   1   4  141.53    7.69
 -13   1   4  152.06    7.61
  13   1  -4  156.57    7.67
  11  -1  -4    3.72    0.42
 -11  -1   4    3.75    0.39
  11  -1  -4    3.60    0.67
 -11  -1   4    3.88    0.54
 -11  -1   4    3.29    0.75
 -11  -1   4    4.11    0.49
 -11  -1   4    3.41    0.43
  11  -1  -4    3.89    0.43
 -11  -1   4    3.64    0.66
 -11   1   4    3.75    0.55
 -11   1   4    3.69    0.57
 -11   1   4    4.19    0.58
 -11   1   4    3.88    0.47
  11   1  -4    4.69    0.48
 -11   1   4    4.41    0.44
 -11   1   4    4.24    0.44
 -11   1   4    4.84    0.84
  -9  -1   4  148.34    7.92
   9  -1  -4  155.33    7.97
  -9  -1   4  165.44    7.90
   9  -1  -4  163.73    7.93
  -9  -1   4  159.34    8.02
   9  -1  -4  156.01    7.88
  -9  -1   4  161.85    7.95
  -9  -1   4  146.73    7.97
   9  -1  -4  166.46    8.40
  -9  -1   4  158.50    7.91
   9  -1  -4  164.24    8.58
   9  -1  -4  159.78    7.93
  -9  -1   4  142.78    7.99
  -9   1   4  165.31    7.90
   9   1  -4  166.65    7.92
  -9   1   4  154.01    7.97
  -9   1   4  156.52    7.97
  -9   1   4  167.73    7.92
  -9   1   4  170.09    7.93
   9   1  -4  176.34    7.92
  -9   1   4  169.66    7.91
  -9   1   4  171.78    8.10
  -9   1   4  158.85    8.76
  -9   1   4  165.13    8.01
  -9   1   4  163.03    7.93
  -7  -1   4  124.94    6.59
  -7  -1   4  128.21    6.38
   7  -1  -4  133.17    6.69
   7  -1  -4  133.73    6.27
  -7  -1   4  118.19    6.26
   7  -1  -4  132.21    6.27
  -7  -1   4  125.39    6.34
   7  -1  -4  131.81    6.44
  -7   1   4  126.11    6.51
  -7   1   4  132.80    7.08
   7   1  -4  123.91    6.32
  -7   1   4  125.86    6.38
  -7   1   4  125.44    6.26
   7   1  -4  130.18    6.46
   7   1  -4  129.35    6.24
   7   1  -4  118.65    6.25
   5  -1  -4  299.31   14.94
   5  -1  -4  273.38   15.27
   5  -1  -4  320.14   14.83
  -5  -1   4  298.84   14.84
  -5  -1   4  323.75   14.88
  -5  -1   4  313.16   15.10
  -5   1   4  299.82   14.83
   5   1  -4  302.79   14.88
  -5   1   4  311.26   14.80
   5   1  -4  300.38   14.99
  -5   1   4  319.26   15.03
  -5   1   4  303.19   14.92
   5   1  -4  299.14   14.80
  -5   1   4  316.05   15.27
   3  -1  -4   17.54    1.11
  -3  -1   4   15.86    1.09
   3  -1  -4   18.17    0.93
   3  -1  -4   18.46    1.01
  -3  -1   4   15.18    0.99
  -3  -1   4   14.75    0.96
   3   1  -4   17.77    1.08
  -3   1   4   19.56    0.93
  -3   1   4   17.06    1.00
  -3   1   4   19.33    1.08
   3   1  -4   17.95    0.93
   3   1  -4   17.70    0.91
  -3   1   4   19.27    1.25
   3   1  -4   17.98    0.99
   1   1   4   43.21    2.29
   1   1   4   43.15    2.39
  -1   1  -4   46.28    2.27
  -1   1  -4   44.40    2.50
   1   1   4   45.53    2.21
  -1   1  -4   45.39    2.35
   3  -1   4    5.90    0.54
   3  -1   4    5.64    0.39
   3  -1   4    5.97    0.45
  -3  -1  -4    5.32    0.52
  -3  -1  -4    5.52    0.45
  -3  -1  -4    6.56    0.52
  -3   1  -4    5.47    0.41
   3   1   4    5.07    0.33
  -3   1  -4    5.54    0.51
   3   1   4    5.51    0.49
  -3   1  -4    5.02    0.41
  -3   1  -4    5.69    0.51
  -3   1  -4    4.89    0.44
   3   1   4    5.16    0.40
  -5  -1  -4   11.82    0.78
   5  -1   4   12.01    1.02
   5  -1   4   12.19    0.86
   5  -1   4   12.23    0.77
  -5  -1  -4   11.31    0.82
   5  -1   4   11.98    0.77
   5  -1   4   12.17    1.01
   5  -1   4   11.14    0.75
   5  -1   4   12.00    0.75
  -5   1  -4   13.45    1.00
   5   1   4   14.40    0.71
   5   1   4   14.11    0.88
  -5   1  -4   13.24    1.21
  -5   1  -4   14.30    0.86
   5   1   4   14.60    0.80
  -5   1  -4   14.87    0.82
  -7  -1  -4   41.93    2.10
   7  -1   4   39.47    2.09
  -7  -1  -4   35.70    2.10
   7  -1   4   38.04    2.19
   7  -1   4   39.43    2.11
   7  -1   4   34.34    2.06
  -7  -1  -4   37.40    2.11
   7  -1   4   36.38    2.25
  -7  -1  -4   35.58    2.12
   7  -1   4   39.21    2.61
  -7  -1  -4   38.81    2.09
   7  -1   4   35.84    2.06
   7  -1   4   40.29    2.10
   7  -1   4   37.91    3.17
  -7  -1  -4   38.39    2.12
   7   1   4   41.78    2.06
   7   1   4   43.54    2.04
  -7   1  -4   39.73    2.14
  -7   1  -4   41.92    2.17
  -7   1  -4   43.70    2.10
   7   1   4   40.71    2.14
  -7   1  -4   41.95    2.15
   7   1   4   42.82    2.28
  -7   1  -4   44.10    2.16
  -7   1  -4   44.50    2.16
   9  -1   4   65.70    3.29
  -9  -1  -4   67.41    3.33
  -9  -1  -4   65.42    3.35
  -9  -1  -4   69.81    3.56
   9  -1   4   68.35    3.36
  -9  -1  -4   60.49    3.37
   9  -1   4   68.51    3.36
   9  -1   4   65.48    3.41
   9  -1   4   64.90    3.36
  -9  -1  -4   61.30    3.36
  -9  -1  -4   67.59    3.40
   9  -1   4   66.84    3.40
  -9  -1  -4   64.37    3.34
  -9  -1  -4   65.03    3.43
   9  -1   4   64.29    3.30
  -9   1  -4   64.42    3.34
  -9   1  -4   60.86    3.36
  -9   1  -4   66.57    3.44
  -9   1  -4   63.53    3.38
   9   1   4   63.26    3.31
  -9   1  -4   65.45    3.40
  -9   1  -4   64.44    3.40
  -9   1  -4   66.32    3.33
   9   1   4   64.09    3.31
   9   1   4   61.10    3.31
 -11  -1  -4    4.07    0.59
  11  -1   4    3.40    0.54
 -11  -1  -4    3.83    0.47
  11  -1   4    3.27    0.68
  11  -1   4    2.91    0.52
  11  -1   4    4.01    0.50
 -11  -1  -4    3.81    0.69
  11  -1   4    2.99    0.53
  11  -1   4    3.20    0.56
 -11  -1  -4    3.30    0.68
 -11  -1  -4    3.92    0.61
 -11  -1  -4    3.40    0.52
  11   1   4    4.43    0.60
 -11   1  -4    4.67    0.52
 -11   1  -4    3.98    0.62
 -11   1  -4    4.61    0.59
  11   1   4    4.92    0.56
 -11   1  -4    4.24    0.50
 -11   1  -4    4.68    0.58
  13  -1   4    6.99    0.65
 -13  -1  -4    5.78    0.54
  13  -1   4    5.85    0.55
 -13  -1  -4    6.97    0.71
 -13  -1  -4    5.54    0.57
 -13  -1  -4    6.04    0.72
 -13  -1  -4    5.26    0.74
 -13  -1  -4    6.00    0.66
  13  -1   4    5.69    0.70
 -13   1  -4    6.09    0.58
  13   1   4    5.43    0.68
  13   1   4    5.68    0.67
 -13   1  -4    5.76    0.67
 -13   1  -4    4.92    0.61
 -13   1  -4    5.71    0.63
 -13   1  -4    5.49    0.70
 -13   1  -4    5.74    0.68
  15  -1   4   49.44    2.80
  15  -1   4   50.72    2.73
 -15  -1  -4   53.81    2.73
  15  -1   4   49.86    2.63
 -15  -1  -4   53.56    2.75
 -15  -1  -4   53.50    2.66
 -15  -1  -4   53.15    2.68
  15   1   4   50.49    2.73
 -15   1  -4   53.21    2.68
 -15   1  -4   53.54    2.75
 -15   1  -4   49.86    2.64
  15   1   4   52.65    2.66
 -15   1  -4   54.01    2.65
  15   1   4   48.68    2.76
  17  -1   4   14.78    0.75
 -17  -1  -4   13.10    0.85
  17  -1   4   13.12    0.84
 -17  -1  -4   12.73    0.77
 -17  -1  -4   13.06    0.75
 -17   1  -4   15.33    0.85
  18  -2  -4    2.00    0.24
  18  -2  -4    2.45    0.21
 -18  -2   4    2.49    0.39
 -18  -2   4    2.25    0.32
 -18  -2   4    2.36    0.25
 -16  -2   4    4.64    0.46
  16  -2  -4    4.48    0.45
 -16  -2   4    4.52    0.40
  16  -2  -4    4.30    0.54
  16  -2  -4    4.91    0.37
 -16  -2   4    4.89    0.54
  16  -2  -4    4.48    0.58
 -16  -2   4    4.46    0.43
 -16   2   4    5.36    0.70
 -16   2   4    6.16    0.59
  16   2  -4    5.84    0.52
  16   2  -4    6.41    0.55
  14  -2  -4    2.10    0.44
 -14  -2   4    3.07    0.61
 -14  -2   4    2.09    0.38
  14  -2  -4    2.45    0.48
  14  -2  -4    2.03    0.32
  14  -2  -4    2.26    0.39
 -14   2   4    3.53    0.43
 -14   2   4    3.35    0.45
 -14   2   4    3.45    0.64
  14   2  -4    2.86    0.48
  14   2  -4    3.41    0.43
 -14   2   4    3.27    0.54
  12  -2  -4  111.48    5.71
 -12  -2   4  111.18    5.71
  12  -2  -4  105.41    5.69
 -12  -2   4  115.63    5.76
  12  -2  -4  104.05    5.60
  12  -2  -4  111.25    5.69
 -12  -2   4  108.01    5.78
 -12  -2   4  112.41    5.65
 -12  -2   4  107.46    5.66
 -12   2   4  113.88    5.69
 -12   2   4  113.48    5.72
 -12   2   4  123.53    5.68
  12   2  -4  124.26    5.67
  12   2  -4  118.60    5.68
 -12   2   4  113.07    5.77
 -12   2   4  120.82    5.68
 -12   2   4  121.86    5.81
  10  -2  -4   44.75    2.22
 -10  -2   4   45.45    2.31
  10  -2  -4   41.95    2.22
  10  -2  -4   42.69    2.26
  10  -2  -4   39.89    2.27
 -10  -2   4   46.88    2.22
 -10  -2   4   38.96    2.36
 -10  -2   4   43.88    2.34
 -10  -2   4   40.16    2.34
 -10  -2   4   41.35    2.26
 -10  -2   4   43.31    2.41
  10  -2  -4   37.97    2.17
 -10   2   4   42.25    2.41
 -10   2   4   40.67    2.21
 -10   2   4   44.99    2.25
  10   2  -4   44.43    2.17
 -10   2   4   42.36    2.22
 -10   2   4   39.09    2.30
  10   2  -4   42.01    2.22
 -10   2   4   41.91    2.17
 -10   2   4   40.48    2.29
 -10   2   4   39.36    2.37
  -8  -2   4   20.25    1.22
  -8  -2   4   20.49    1.27
   8  -2  -4   20.54    1.25
  -8  -2   4   18.46    1.38
   8  -2  -4   18.51    1.56
   8  -2  -4   20.86    1.17
  -8  -2   4   18.44    1.25
   8  -2  -4   20.89    1.17
  -8  -2   4   19.15    1.22
   8  -2  -4   19.23    1.12
  -8  -2   4   19.42    1.32
   8  -2  -4   17.55    1.25
   8  -2  -4   19.44    1.63
   8   2  -4   22.41    1.13
  -8   2   4   22.96    1.18
  -8   2   4   21.20    1.27
  -8   2   4   22.67    1.33
  -8   2   4   21.81    1.22
  -8   2   4   23.34    1.26
  -8   2   4   22.93    1.19
  -8   2   4   21.98    1.76
   8   2  -4   22.95    1.24
  -8   2   4   21.82    1.29
  -8   2   4   22.09    1.18
  -8   2   4   22.47    2.23
  -8   2   4   21.47    1.25
  -8   2   4   21.72    1.25
  -6  -2   4   53.01    2.95
   6  -2  -4   57.90    3.21
   6  -2  -4   52.60    3.12
  -6  -2   4   54.85    3.15
  -6  -2   4   55.15    2.99
   6  -2  -4   56.37    2.93
   6  -2  -4   53.11    3.36
   6  -2  -4   54.52    2.90
   6  -2  -4   54.64    2.92
  -6   2   4   62.75    3.62
  -6   2   4   59.60    2.95
   6   2  -4   66.06    3.00
  -6   2   4   63.52    3.28
   6   2  -4   63.22    3.14
  -6   2   4   62.29    2.91
  -6   2   4   63.48    3.08
   4  -2  -4   22.27    1.30
   4  -2  -4   22.91    1.43
  -4  -2   4   23.34    1.37
  -4  -2   4   22.34    1.32
   4  -2  -4   23.58    1.62
   4  -2  -4   24.03    1.30
  -4  -2   4   22.30    1.48
  -4   2   4   27.98    1.56
   4   2  -4   28.63    1.28
  -4   2   4   27.59    1.43
   4   2  -4   27.00    1.53
  -4   2   4   29.42    1.84
   2  -2  -4  198.60   10.46
  -2  -2   4  210.08   10.38
  -2  -2   4  203.39   10.56
  -2  -2   4  209.64   10.46
   2   2  -4  232.54   10.50
  -2   2   4  225.87   10.92
   2   2  -4  214.41   10.66
  -2   2   4  212.04   10.55
   2   2  -4  210.38   10.35
  -2   2   4  206.49   10.46
   2   2  -4  221.75   10.41
  -2   2   4  218.20   10.38
   0  -2   4   51.74    2.83
   0  -2  -4   51.49    2.77
   0  -2   4   51.18    2.78
   0  -2   4   51.95    2.65
   0  -2   4   45.80    2.60
   0  -2   4   53.02    2.71
   0  -2   4   51.28    2.67
   0   2  -4   51.83    2.63
   0   2   4   53.75    2.92
   0   2   4   55.63    2.77
   0   2   4   53.52    2.69
   0   2  -4   55.87    2.79
   0   2   4   55.80    2.61
   0   2  -4   54.39    2.67
   2  -2   4   98.37    4.81
   2  -2   4   98.07    4.61
  -2  -2  -4  100.99    4.71
   2  -2   4  103.11    4.71
   2  -2   4   96.97    4.61
   2  -2   4  106.69    4.91
   2   2   4   83.60    4.53
  -2   2  -4   85.22    4.76
   2   2   4   87.22    4.78
  -2   2  -4   84.27    4.98
  -2   2  -4   83.78    4.61
   2   2   4   86.39    4.64
   4  -2   4  349.66   17.39
   4  -2   4  357.50   17.47
   4  -2   4  348.26   17.10
   4  -2   4  356.74   17.10
   4  -2   4  356.04   17.24
   4  -2   4  348.32   17.12
   4  -2   4  327.40   17.07
  -4  -2  -4  348.57   17.16
  -4   2  -4  342.65   17.17
  -4   2  -4  337.81   17.13
  -4   2  -4  353.58   17.09
   4   2   4  370.12   17.24
   4   2   4  359.42   17.12
  -4   2  -4  353.29   17.14
  -4   2  -4  359.04   17.15
  -4   2  -4  357.20   17.37
  -4   2  -4  351.28   17.70
   4   2   4  359.29   17.02
   6  -2   4  111.89    5.68
   6  -2   4  116.75    5.67
   6  -2   4  116.05    5.64
  -6  -2  -4  117.89    5.64
   6  -2   4  122.49    6.66
  -6  -2  -4  117.41    5.65
  -6  -2  -4  109.14    5.64
  -6  -2  -4  110.51    5.68
   6  -2   4  112.18    5.84
   6  -2   4  115.61    5.65
   6  -2   4  110.30    5.63
   6  -2   4  108.96    5.60
   6  -2   4  110.59    5.58
  -6  -2  -4  116.34    5.63
  -6  -2  -4  114.78    5.63
  -6  -2  -4  112.77    5.67
   6  -2   4  108.37    6.71
   6  -2   4  113.68    6.17
  -6   2  -4  111.23    5.68
   6   2   4  111.19    5.53
  -6   2  -4  112.83    5.62
  -6   2  -4  117.09    5.70
  -6   2  -4  110.78    5.64
  -6   2  -4  112.99    5.68
  -6   2  -4  112.29    5.69
  -6   2  -4  115.34    5.69
  -8  -2  -4   45.38    2.79
  -8  -2  -4   49.50    3.01
   8  -2   4   52.47    2.77
   8  -2   4   51.92    2.73
  -8  -2  -4   50.74    2.68
  -8  -2  -4   53.57    2.81
  -8  -2  -4   54.20    2.70
   8  -2   4   52.80    2.77
  -8  -2  -4   53.74    2.70
   8  -2   4   50.16    2.64
   8  -2   4   52.27    2.72
   8  -2   4   52.91    2.73
   8  -2   4   49.81    2.67
  -8  -2  -4   49.00    2.76
  -8   2  -4   53.87    2.79
  -8   2  -4   50.69    2.74
  -8   2  -4   50.88    2.72
  -8   2  -4   50.17    2.89
  -8   2  -4   53.05    2.69
   8   2   4   53.78    2.62
  -8   2  -4   53.00    2.72
  -8   2  -4   54.22    2.77
  -8   2  -4   53.42    2.78
  -8   2  -4   54.17    2.82
  10  -2   4   51.24    2.65
 -10  -2  -4   51.43    2.59
  10  -2   4   51.08    2.61
  10  -2   4   49.51    2.63
 -10  -2  -4   52.06    2.58
 -10  -2  -4   48.92    2.62
 -10  -2  -4   48.48    2.68
 -10  -2  -4   49.68    2.60
  10  -2   4   52.25    2.70
  10  -2   4   48.88    2.58
  10  -2   4   49.90    2.53
 -10   2  -4   46.23    2.62
 -10   2  -4   48.69    2.56
 -10   2  -4   47.03    2.66
 -10   2  -4   47.15    2.57
 -10   2  -4   46.52    2.63
 -10   2  -4   48.16    2.75
 -10   2  -4   48.69    2.70
 -10   2  -4   48.31    2.66
  10   2   4   44.40    2.54
  12  -2   4   58.90    3.30
  12  -2   4   61.93    3.23
 -12  -2  -4   62.41    3.34
 -12  -2  -4   58.93    3.35
 -12  -2  -4   65.88    3.28
 -12  -2  -4   65.57    3.30
  12  -2   4   60.67    3.39
  12  -2   4   63.06    3.30
 -12  -2  -4   62.01    3.29
  12  -2   4   60.99    3.34
  12  -2   4   63.03    3.41
  12   2   4   63.39    3.31
 -12   2  -4   62.15    3.27
 -12   2  -4   66.19    3.27
  12   2   4   63.41    3.34
 -12   2  -4   65.69    3.33
 -12   2  -4   66.09    3.40
 -12   2  -4   68.83    3.38
 -12   2  -4   68.75    3.37
 -14  -2  -4   24.37    1.39
  14  -2   4   20.82    1.45
 -14  -2  -4   22.55    1.27
  14  -2   4   21.80    1.35
 -14  -2  -4   22.77    1.35
 -14  -2  -4   21.74    1.28
  14  -2   4   21.07    1.24
 -14   2  -4   22.48    1.39
 -14   2  -4   23.72    1.32
 -14   2  -4   23.51    1.37
  14   2   4   21.84    1.42
  14   2   4   23.85    1.46
 -16  -2  -4    9.04    0.72
 -16  -2  -4    9.04    0.58
 -16  -2  -4    9.06    0.65
 -16  -2  -4    8.63    0.55
  16  -2   4    8.38    0.70
  16  -2   4    8.48    0.63
  16  -2   4    9.29    0.54
 -16   2  -4    9.82    0.60
 -16   2  -4    8.73    0.66
  17  -3  -4   27.43    1.36
  17  -3  -4   25.81    1.44
  17  -3  -4   28.39    1.42
 -17  -3   4   28.91    1.51
 -17  -3   4   25.01    1.45
 -17  -3   4   27.31    1.42
 -17   3   4   28.96    1.53
 -17   3   4   28.16    1.47
 -15  -3   4  109.03    5.56
  15  -3  -4  108.92    5.45
 -15  -3   4  110.45    5.51
  15  -3  -4  110.87    5.53
 -15  -3   4  111.41    5.50
  15  -3  -4  109.10    5.50
 -15  -3   4  114.26    5.62
  15   3  -4  106.96    5.50
 -15   3   4  114.80    5.64
  15   3  -4  120.13    5.70
  13  -3  -4    7.53    0.74
 -13  -3   4    8.73    0.78
 -13  -3   4    8.39    0.64
  13  -3  -4    7.53    0.61
 -13  -3   4    8.63    0.60
  13  -3  -4    7.78    0.75
  13  -3  -4    7.66    0.53
  13  -3  -4    8.34    0.67
 -13  -3   4    9.93    0.77
  11  -3  -4   76.20    3.94
  11  -3  -4   76.96    3.87
 -11  -3   4   80.00    4.00
 -11  -3   4   77.98    3.94
 -11  -3   4   78.80    3.92
  11  -3  -4   77.59    3.97
  11  -3  -4   79.39    4.00
 -11  -3   4   78.87    4.04
  11  -3  -4   78.56    3.96
 -11  -3   4   78.02    4.04
 -11   3   4   75.03    4.01
  11   3  -4   77.26    3.90
 -11   3   4   76.21    3.95
 -11   3   4   80.78    3.99
 -11   3   4   79.85    4.09
 -11   3   4   79.04    3.92
  -9  -3   4   55.12    2.96
  -9  -3   4   56.44    3.02
   9  -3  -4   57.27    2.79
  -9  -3   4   56.48    2.88
   9  -3  -4   58.09    2.85
   9  -3  -4   57.63    2.88
   9  -3  -4   55.89    2.91
  -9  -3   4   58.31    2.91
  -9  -3   4   59.33    2.85
  -9  -3   4   55.56    3.04
  -9   3   4   55.14    3.07
  -9   3   4   53.07    2.89
  -9   3   4   57.94    2.86
  -9   3   4   47.77    3.01
   9   3  -4   56.04    2.80
  -9   3   4   54.97    2.97
  -9   3   4   54.97    2.88
   7  -3  -4  130.54    6.46
  -7  -3   4  128.20    6.50
   7  -3  -4  127.78    6.41
  -7  -3   4  136.71    6.56
   7  -3  -4  128.41    6.41
  -7  -3   4  126.82    6.40
   7  -3  -4  131.66    6.41
   7  -3  -4  126.47    6.35
  -7  -3   4  130.85    6.46
   7  -3  -4  128.30    6.39
  -7  -3   4  127.06    6.55
   7  -3  -4  129.34    6.39
  -7  -3   4  125.73    6.51
   7   3  -4  133.09    6.36
  -7   3   4  137.28    6.40
  -7   3   4  133.19    6.54
  -7   3   4  124.07    7.01
  -7   3   4  137.14    6.43
  -7   3   4  126.73    6.42
  -7   3   4  128.63    6.56
  -7   3   4  135.09    6.42
  -7   3   4  132.35    6.44
  -5  -3   4  111.15    5.56
   5  -3  -4  113.29    5.43
  -5  -3   4  119.99    5.56
  -5  -3   4  118.64    5.48
   5  -3  -4  120.98    5.56
   5  -3  -4  113.39    5.41
   5  -3  -4  116.54    5.46
   5  -3  -4  108.88    5.75
   5  -3  -4  116.00    5.43
  -5  -3   4  106.71    5.51
   5  -3  -4  114.03    5.39
  -5   3   4  108.58    5.43
   5   3  -4  108.58    5.44
   5   3  -4  106.36    5.36
  -5   3   4  110.68    5.41
   5   3  -4   99.22    5.38
   5   3  -4  105.00    5.52
  -5   3   4  106.33    5.56
  -5   3   4  102.49    5.41
  -5   3   4  102.75    5.80
  -5   3   4  106.70    6.23
   5   3  -4  106.52    5.82
  -5   3   4  103.64    5.53
   3  -3  -4  198.72    9.96
   3  -3  -4  200.39    9.84
   3  -3  -4  193.18    9.86
   3  -3  -4  198.71   10.27
  -3  -3   4  198.60   10.08
   3  -3  -4  199.96   10.08
  -3  -3   4  193.44    9.98
  -3  -3   4  191.72    9.92
  -3  -3   4  217.96   10.07
   3  -3  -4  195.48   10.01
  -3   3   4  211.42    9.84
   3   3  -4  206.00    9.81
  -3   3   4  200.58   10.12
   3   3  -4  198.53   10.01
  -3   3   4  199.28   10.46
  -3   3   4  200.55    9.95
   3   3  -4  209.59   10.24
   3   3  -4  199.45    9.88
  -3   3   4  209.73    9.85
   3   3  -4  213.23    9.81
  -1  -3   4   55.72    3.16
  -1  -3   4   60.54    3.23
  -1  -3   4   61.02    2.98
  -1  -3   4   64.06    3.00
  -1  -3   4   61.70    3.08
   1  -3  -4   59.89    3.22
   1  -3  -4   60.87    3.24
   1  -3  -4   61.59    3.07
   1   3  -4   60.60    3.20
   1   3  -4   58.59    3.42
   1   3  -4   56.83    2.99
   1   3  -4   59.10    3.03
  -1   3   4   58.36    3.43
  -1   3   4   56.43    3.16
  -1   3   4   55.50    2.95
   1   3  -4   57.60    2.96
  -1   3   4   56.34    3.05
   1   3  -4   57.04    2.96
  -1   3   4   60.69    2.97
   1  -3   4  193.08    9.89
   1  -3   4  206.69   10.20
  -1  -3  -4  194.55    9.83
   1  -3   4  195.51    9.76
   1  -3   4  193.85   10.42
   1  -3   4  192.02   10.04
   1  -3   4  229.54    9.89
   1  -3   4  198.05    9.79
  -1  -3  -4  177.92    9.88
  -1  -3  -4  190.66    9.78
   1   3   4  206.45   10.11
  -1   3  -4  197.20    9.83
  -1   3  -4  205.32   10.06
  -1   3  -4  194.55    9.78
   1   3   4  218.88    9.75
  -1   3  -4  188.96    9.81
  -1   3  -4  202.78   10.36
  -1   3  -4  192.21    9.80
   1   3   4  203.64    9.84
  -1   3  -4  201.98    9.77
   1   3   4  214.64    9.73
   1   3   4  201.73    9.89
   3  -3   4   20.62    1.36
  -3  -3  -4   22.69    1.32
  -3  -3  -4   22.37    1.28
   3  -3   4   21.44    1.36
   3  -3   4   22.71    1.50
   3  -3   4   21.55    1.31
   3  -3   4   24.20    1.60
   3  -3   4   20.89    1.33
   3  -3   4   21.06    1.37
   3  -3   4   23.45    1.30
   3  -3   4   21.99    1.29
   3  -3   4   20.37    1.74
  -3  -3  -4   23.65    1.35
   3  -3   4   21.93    1.27
   3  -3   4   23.81    1.78
  -3  -3  -4   22.62    1.30
  -3   3  -4   27.40    1.39
  -3   3  -4   28.10    1.33
  -3   3  -4   27.97    1.25
  -5  -3  -4    7.47    0.61
   5  -3   4    8.55    0.72
   5  -3   4    8.67    0.73
   5  -3   4    8.29    0.66
   5  -3   4    8.16    0.62
  -5  -3  -4    8.18    0.69
   5  -3   4    7.41    0.83
  -5  -3  -4    7.46    0.76
   5  -3   4    7.99    1.13
   5  -3   4    7.85    1.18
  -5  -3  -4    8.00    0.66
  -5  -3  -4    6.99    0.75
   5  -3   4    7.68    0.63
  -5  -3  -4    7.65    0.64
   5  -3   4    8.56    0.67
  -5  -3  -4    7.80    0.95
   5  -3   4    8.07    0.59
  -5   3  -4    8.50    0.70
  -5   3  -4    8.14    0.73
  -5   3  -4    9.10    0.69
  -5   3  -4    8.90    0.69
  -5   3  -4    8.09    0.82
   5   3   4    8.79    0.52
  -5   3  -4    8.68    0.66
  -5   3  -4    8.58    0.62
  -5   3  -4    9.19    0.69
   7  -3   4   31.79    1.63
  -7  -3  -4   30.77    1.59
   7  -3   4   30.83    1.60
   7  -3   4   30.44    1.73
  -7  -3  -4   32.50    1.63
  -7  -3  -4   32.42    1.64
   7  -3   4   30.89    1.64
  -7  -3  -4   31.61    1.62
   7  -3   4   30.36    1.68
   7  -3   4   29.72    1.53
   7  -3   4   30.65    1.63
  -7  -3  -4   29.89    1.60
  -7   3  -4   25.40    1.65
  -7   3  -4   23.91    1.63
  -7   3  -4   26.52    1.66
   7   3   4   24.34    1.46
  -7   3  -4   25.31    1.60
  -7   3  -4   24.63    1.77
  -7   3  -4   25.09    1.60
  -7   3  -4   25.21    1.64
  -9  -3  -4   85.42    4.44
   9  -3   4   79.25    4.48
   9  -3   4   80.61    4.43
   9  -3   4   79.35    4.49
   9  -3   4   80.47    4.40
  -9  -3  -4   82.06    4.39
   9  -3   4   80.02    4.34
  -9  -3  -4   78.92    4.41
  -9  -3  -4   85.20    4.39
   9  -3   4   83.14    4.46
  -9  -3  -4   82.23    4.41
  -9  -3  -4   78.47    4.49
   9  -3   4   85.62    4.43
  -9   3  -4   98.63    4.54
   9   3   4   97.88    4.35
  -9   3  -4   92.72    4.54
  -9   3  -4   96.52    4.41
  -9   3  -4   98.16    4.57
  -9   3  -4   94.86    4.50
  -9   3  -4   97.09    4.56
  -9   3  -4   94.19    4.43
 -11  -3  -4   68.29    3.60
  11  -3   4   67.99    3.59
  11  -3   4   69.80    3.67
  11  -3   4   71.52    3.89
  11  -3   4   71.84    3.54
 -11  -3  -4   71.02    3.58
 -11  -3  -4   69.91    3.64
  11  -3   4   71.30    3.60
 -11  -3  -4   67.05    3.59
  11  -3   4   71.69    3.73
  11  -3   4   70.96    3.64
 -11  -3  -4   62.72    3.66
 -11   3  -4   74.03    3.70
 -11   3  -4   73.62    3.73
 -11   3  -4   70.81    3.82
  11   3   4   70.18    3.60
 -11   3  -4   73.65    3.67
 -11   3  -4   66.92    3.65
  13  -3   4   15.82    1.39
 -13  -3  -4   18.98    1.06
  13  -3   4   17.17    1.11
 -13  -3  -4   15.76    1.21
 -13  -3  -4   17.84    1.11
  13  -3   4   16.95    1.12
 -13  -3  -4   17.96    1.02
  13  -3   4   16.94    0.98
 -13  -3  -4   17.07    1.12
  13  -3   4   18.25    1.19
 -13   3  -4   18.35    1.14
 -13   3  -4   17.52    1.08
 -15  -3  -4   26.46    1.41
  15  -3   4   26.92    1.35
 -15  -3  -4   26.43    1.46
 -15  -3  -4   25.91    1.39
  15  -3   4   25.08    1.45
 -15   3  -4   26.89    1.48
 -15   3  -4   28.18    1.43
 -16  -4   4    3.96    0.43
  16  -4  -4    4.62    0.34
 -16  -4   4    4.32    0.49
  16  -4  -4    4.15    0.36
 -16  -4   4    3.47    0.55
 -16   4   4    5.15    0.48
 -14  -4   4   17.17    1.05
 -14  -4   4   15.49    0.90
 -14  -4   4   16.00    1.07
  14  -4  -4   15.34    0.90
 -14  -4   4   16.15    0.99
  14  -4  -4   16.03    0.93
  14  -4  -4   15.90    0.98
 -14   4   4   14.64    1.03
  12  -4  -4   75.93    3.92
 -12  -4   4   76.79    3.86
 -12  -4   4   70.06    3.99
  12  -4  -4   73.72    3.87
 -12  -4   4   78.15    4.00
  12  -4  -4   76.92    3.79
 -12  -4   4   74.23    3.95
  12  -4  -4   77.15    3.87
 -12   4   4   81.70    3.87
 -12   4   4   80.05    3.95
 -12   4   4   81.04    4.03
  12   4  -4   80.84    3.85
 -10  -4   4   37.91    1.98
  10  -4  -4   34.79    1.88
 -10  -4   4   38.07    2.13
 -10  -4   4   37.13    2.07
 -10  -4   4   37.34    2.14
  10  -4  -4   36.38    1.99
  10  -4  -4   34.36    2.03
 -10  -4   4   34.45    2.11
  10  -4  -4   35.86    1.99
  10  -4  -4   40.09    2.11
 -10   4   4   39.72    2.06
  10   4  -4   41.40    1.95
 -10   4   4   39.03    2.10
 -10   4   4   39.90    2.15
 -10   4   4   39.83    2.00
   8  -4  -4   14.61    0.88
  -8  -4   4   13.01    0.86
   8  -4  -4   13.93    0.87
  -8  -4   4   13.91    0.99
  -8  -4   4   13.54    1.04
  -8  -4   4   13.63    1.42
  -8  -4   4   14.27    0.94
  -8  -4   4   13.38    1.01
   8  -4  -4   13.99    0.90
   8  -4  -4   14.76    0.88
  -8   4   4   13.97    0.90
  -8   4   4   13.63    1.01
  -8   4   4   13.17    1.13
  -8   4   4   13.73    0.84
  -8   4   4   13.63    1.12
   8   4  -4   13.53    0.79
  -8   4   4   14.41    0.88
  -6  -4   4   66.86    3.68
   6  -4  -4   69.26    3.46
  -6  -4   4   67.36    3.46
  -6  -4   4   68.57    3.66
   6  -4  -4   65.48    3.54
   6  -4  -4   66.37    3.50
   6  -4  -4   69.89    3.46
   6  -4  -4   67.08    3.45
  -6  -4   4   70.98    3.55
  -6  -4   4   68.24    3.59
   6  -4  -4   67.55    3.44
  -6  -4   4   70.00    3.65
  -6  -4   4   67.52    3.55
  -6   4   4   68.32    3.69
   6   4  -4   73.12    3.43
  -6   4   4   69.31    3.47
  -6   4   4   69.96    3.49
  -6   4   4   67.42    3.65
  -6   4   4   72.49    3.50
   6   4  -4   69.90    3.44
   4  -4  -4   19.97    1.22
   4  -4  -4   21.13    1.41
   4  -4  -4   19.39    1.27
   4  -4  -4   21.59    1.40
  -4  -4   4   21.86    1.40
   4  -4  -4   20.97    1.24
  -4  -4   4   21.25    1.44
  -4  -4   4   23.69    1.38
  -4  -4   4   22.77    1.38
  -4  -4   4   20.31    1.45
   4  -4  -4   21.10    1.32
  -4  -4   4   20.46    1.28
   4  -4  -4   20.81    1.26
  -4   4   4   25.22    1.27
  -4   4   4   24.18    1.43
   4   4  -4   24.99    1.22
  -4   4   4   24.73    1.29
   4   4  -4   24.26    1.23
  -4   4   4   22.98    1.43
   4   4  -4   24.97    1.36
   4   4  -4   23.75    1.28
  -4   4   4   24.46    1.26
   2  -4  -4  112.28    5.47
   2  -4  -4  110.05    5.41
  -2  -4   4  110.83    5.49
   2  -4  -4  109.50    5.52
   2  -4  -4  110.23    5.57
  -2  -4   4  107.81    5.60
   2  -4  -4  116.27    5.44
  -2  -4   4  109.23    5.45
  -2  -4   4  121.32    5.60
  -2  -4   4  108.87    5.60
  -2  -4   4  114.88    5.58
   2  -4  -4  119.46    5.60
  -2  -4   4  108.13    5.45
   2  -4  -4  108.61    5.45
  -2  -4   4  110.62    5.48
   2   4  -4  106.37    5.53
   2   4  -4  111.39    5.55
   2   4  -4   98.72    5.42
  -2   4   4  105.92    5.60
  -2   4   4  106.44    5.57
   2   4  -4  111.21    5.51
  -2   4   4  110.05    5.45
  -2   4   4  111.80    5.46
   2   4  -4  108.40    5.45
  -2   4   4  105.86    5.47
   2   4  -4  110.59    5.46
   0  -4   4   76.24    4.00
   0  -4  -4   80.69    3.78
   0  -4  -4   77.88    3.81
   0  -4   4   79.23    3.98
   0  -4   4   74.65    3.96
   0  -4  -4   80.96    3.95
   0  -4   4   75.79    3.82
   0  -4  -4   79.55    3.89
   0  -4   4   72.65    3.82
   0  -4   4   78.80    3.86
   0  -4  -4   72.82    3.74
   0  -4   4   69.05    3.94
   0  -4  -4   75.13    3.97
   0  -4  -4   75.31    3.81
   0  -4   4   80.06    3.87
   0   4  -4   75.46    3.85
   0   4  -4   73.86    3.88
   0   4   4   78.05    3.80
   0   4  -4   69.67    3.77
   0   4  -4   76.13    3.83
   0   4   4   75.12    3.93
   0   4  -4   73.65    3.87
   0   4  -4   72.92    3.87
   0   4   4   79.15    3.81
  -2  -4  -4    3.68    0.45
   2  -4   4    3.68    0.76
   2  -4   4    3.68    0.51
   2  -4   4    3.30    0.74
   2  -4   4    3.50    0.45
   2  -4   4    4.03    0.54
   2  -4   4    3.95    0.67
  -2  -4  -4    3.36    0.45
  -2  -4  -4    3.55    0.56
  -2  -4  -4    3.53    0.44
  -2  -4  -4    3.50    0.49
   2  -4   4    3.76    0.44
  -2  -4  -4    3.70    0.60
  -2  -4  -4    3.02    0.41
  -4  -4  -4  181.82    8.99
   4  -4   4  190.60    9.03
  -4  -4  -4  186.23    8.90
  -4  -4  -4  195.82    8.98
  -4  -4  -4  160.77    8.92
   4  -4   4  167.69    9.00
  -4  -4  -4  189.48    8.90
   4  -4   4  175.26    9.03
  -4  -4  -4  188.53    8.91
   4  -4   4  181.94    8.96
   4  -4   4  186.20    8.93
   4  -4   4  181.52    8.91
   4  -4   4  177.10    8.98
   4  -4   4  169.62    8.96
   4   4   4  188.68    8.84
  -4   4  -4  179.47    8.95
  -4   4  -4  175.18    9.01
  -4   4  -4  176.13    8.92
  -4   4  -4  183.41    8.97
  -4   4  -4  183.27    9.01
  -4   4  -4  182.89    8.99
   6  -4   4   71.05    3.84
   6  -4   4   72.33    3.70
   6  -4   4   71.09    3.66
   6  -4   4   69.45    3.56
   6  -4   4   72.50    3.72
  -6  -4  -4   69.28    3.69
  -6  -4  -4   70.78    3.64
   6  -4   4   74.03    3.76
  -6  -4  -4   74.48    3.67
   6  -4   4   74.57    3.69
  -6  -4  -4   77.66    3.69
  -6  -4  -4   66.72    3.64
  -6  -4  -4   71.60    3.75
   6   4   4   71.52    3.56
  -6   4  -4   73.97    3.72
  -6   4  -4   69.55    3.65
  -6   4  -4   72.02    3.78
   6   4   4   72.16    3.77
  -6   4  -4   68.45    3.72
  -6   4  -4   68.82    3.72
  -6   4  -4   73.69    3.76
  -8  -4  -4   46.38    2.62
  -8  -4  -4   49.04    2.68
   8  -4   4   52.12    2.74
   8  -4   4   48.66    2.56
   8  -4   4   51.07    2.74
   8  -4   4   52.75    2.68
  -8  -4  -4   51.26    2.65
   8  -4   4   51.12    2.68
   8  -4   4   51.02    2.76
  -8  -4  -4   49.70    2.67
  -8  -4  -4   52.05    2.69
   8   4   4   52.44    2.96
  -8   4  -4   51.23    2.79
  -8   4  -4   52.35    2.70
  -8   4  -4   49.40    2.82
  -8   4  -4   49.97    2.73
  -8   4  -4   52.44    2.77
  -8   4  -4   50.20    2.81
 -10  -4  -4   57.67    3.00
 -10  -4  -4   58.05    3.06
  10  -4   4   60.45    3.13
 -10  -4  -4   55.53    3.03
  10  -4   4   62.24    3.06
 -10  -4  -4   55.77    3.01
  10  -4   4   60.18    3.05
  10  -4   4   59.21    3.12
 -10  -4  -4   58.39    3.03
  10  -4   4   59.64    3.10
  10  -4   4   60.75    2.94
 -10   4  -4   58.23    3.16
 -10   4  -4   58.07    3.10
 -10   4  -4   58.58    3.13
 -10   4  -4   57.09    3.23
 -10   4  -4   57.15    3.02
 -10   4  -4   59.05    3.14
 -12  -4  -4   27.65    1.46
  12  -4   4   26.53    1.34
  12  -4   4   25.58    1.62
 -12  -4  -4   28.37    1.50
  12  -4   4   22.90    1.73
  12  -4   4   25.49    1.55
  12  -4   4   24.96    1.45
 -12  -4  -4   27.18    1.45
  12  -4   4   25.47    1.50
 -12  -4  -4   26.78    1.41
 -12   4  -4   25.90    1.48
 -12   4  -4   26.19    1.54
 -12   4  -4   25.92    1.59
 -12   4  -4   25.09    1.52
 -14  -4  -4   17.12    0.99
 -14  -4  -4   19.14    1.31
 -14  -4  -4   17.88    1.01
  14  -4   4   17.71    1.04
 -14   4  -4   18.15    1.13
 -14   4  -4   18.53    1.10
 -14   4  -4   19.19    1.04
  15  -5  -4    5.81    0.42
 -15  -5   4    6.55    0.62
 -15  -5   4    5.86    0.57
 -15   5   4    7.31    0.54
 -13  -5   4   29.98    1.67
  13  -5  -4   31.02    1.58
  13  -5  -4   30.77    1.59
 -13  -5   4   31.96    1.72
 -13  -5   4   27.98    1.57
 -13  -5   4   30.18    1.71
  13  -5  -4   27.88    1.60
 -13   5   4   30.38    1.57
 -13   5   4   31.60    1.69
 -11  -5   4    2.62    0.49
 -11  -5   4    3.46    0.49
  11  -5  -4    2.74    0.35
 -11  -5   4    2.65    0.42
  11  -5  -4    2.50    0.35
  11  -5  -4    2.97    0.42
 -11  -5   4    2.32    0.46
 -11   5   4    2.49    0.54
 -11   5   4    2.64    0.47
 -11   5   4    2.33    0.34
 -11   5   4    2.67    0.62
   9  -5  -4   53.56    2.69
   9  -5  -4   52.72    2.73
  -9  -5   4   53.64    2.82
  -9  -5   4   53.99    2.87
  -9  -5   4   52.81    2.83
   9  -5  -4   51.18    2.67
  -9  -5   4   55.27    2.88
   9   5  -4   54.82    2.71
  -9   5   4   51.58    2.83
  -9   5   4   47.13    3.09
  -9   5   4   52.52    2.76
   9   5  -4   55.50    2.84
  -9   5   4   48.91    2.68
  -9   5   4   52.15    2.71
   7  -5  -4   82.48    4.03
   7  -5  -4   79.28    4.06
  -7  -5   4   81.78    4.20
  -7  -5   4   80.00    4.17
  -7  -5   4   76.86    4.08
   7  -5  -4   81.21    4.02
  -7  -5   4   87.90    4.22
   7  -5  -4   82.16    4.08
  -7  -5   4   80.99    4.21
  -7   5   4   79.79    4.10
  -7   5   4   79.47    4.07
  -7   5   4   79.06    4.04
  -7   5   4   77.08    4.33
   7   5  -4   75.72    4.02
  -7   5   4   80.59    4.06
   7   5  -4   79.86    4.03
  -7   5   4   78.42    4.18
   7   5  -4   84.10    4.13
   5  -5  -4   25.13    1.40
   5  -5  -4   25.00    1.43
  -5  -5   4   23.42    1.57
  -5  -5   4   24.21    1.50
  -5  -5   4   24.92    1.57
  -5  -5   4   25.29    1.63
  -5  -5   4   25.78    1.58
   5  -5  -4   24.56    1.45
   5  -5  -4   24.81    1.58
   5  -5  -4   25.21    1.39
  -5  -5   4   27.15    1.66
  -5   5   4   27.61    1.46
  -5   5   4   26.32    1.74
  -5   5   4   26.54    1.57
   5   5  -4   25.81    1.42
  -5   5   4   25.06    1.44
  -5   5   4   28.02    1.44
   5   5  -4   26.19    1.50
  -3  -5   4    0.21    0.46
  -3  -5   4   -0.08    0.29
   3  -5  -4    0.05    0.20
  -3  -5   4    0.28    0.38
   3  -5  -4   -0.12    0.30
  -3  -5   4    0.25    0.33
  -3  -5   4    0.55    0.33
  -3  -5   4    0.63    0.33
   3  -5  -4    0.07    0.17
   3  -5  -4    0.22    0.19
   3  -5  -4   -0.08    0.32
  -3  -5   4    0.37    0.37
  -3  -5   4   -0.10    0.28
   3  -5  -4   -0.02    0.22
  -3   5   4    0.10    0.17
   3   5  -4    0.37    0.36
  -3   5   4    0.45    0.21
   3   5  -4    1.04    0.52
  -3   5   4    0.13    0.41
   3   5  -4    0.40    0.40
  -3   5   4   -0.16    0.23
   3   5  -4    0.08    0.20
  -3   5   4    0.02    0.36
   3   5  -4   -0.09    0.23
   3   5  -4   -0.14    0.28
   3   5  -4    0.33    0.37
  -1  -5   4  361.22   17.91
   1  -5  -4  362.90   17.90
  -1  -5   4  374.01   18.09
   1  -5  -4  368.00   17.93
   1  -5  -4  366.47   18.01
  -1  -5   4  375.75   18.11
   1  -5  -4  350.91   17.93
  -1  -5   4  391.14   18.09
   1  -5  -4  397.88   18.02
   1  -5  -4  373.50   18.08
  -1  -5   4  370.65   17.95
  -1  -5   4  369.90   18.11
  -1  -5   4  371.12   17.94
  -1  -5   4  345.15   18.02
  -1  -5   4  386.79   18.11
   1  -5  -4  362.80   17.85
   1   5  -4  356.90   17.96
  -1   5   4  383.53   17.95
   1   5  -4  358.38   17.89
   1   5  -4  348.20   17.99
  -1   5   4  359.76   17.93
   1   5  -4  370.13   18.09
  -1   5   4  374.54   17.95
   1   5  -4  367.39   18.00
   1   5  -4  368.49   18.03
   1   5  -4  374.15   18.00
  -1  -5  -4   28.09    1.77
  -1  -5  -4   30.17    1.66
  -1  -5  -4   29.41    1.65
   1  -5   4   29.14    1.61
   1  -5   4   29.08    1.61
   1  -5   4   28.25    1.72
   1  -5   4   26.01    1.74
   1  -5   4   26.95    1.58
  -1  -5  -4   29.62    1.58
  -1  -5  -4   30.11    1.73
   1  -5   4   28.93    1.79
   1  -5   4   27.96    1.64
   1  -5   4   25.69    1.78
  -1  -5  -4   30.64    1.58
  -1  -5  -4   30.78    1.60
  -1  -5  -4   27.66    1.46
  -1   5  -4   27.46    1.65
  -1   5  -4   28.79    1.65
  -1   5  -4   27.89    1.68
   1   5   4   28.86    1.57
  -1   5  -4   27.55    1.68
  -1   5  -4   29.42    1.74
  -1   5  -4   27.64    1.52
  -1   5  -4   28.10    1.62
   1   5   4   28.52    1.55
   3  -5   4    9.14    0.76
  -3  -5  -4   10.10    0.86
   3  -5   4    8.50    0.92
  -3  -5  -4    9.99    0.78
   3  -5   4    9.85    0.94
  -3  -5  -4    9.49    0.74
   3  -5   4    9.21    0.78
   3  -5   4    9.10    0.96
  -3  -5  -4    9.81    0.74
  -3  -5  -4   10.27    0.72
   3  -5   4    9.93    0.75
   3  -5   4    8.96    0.75
  -3  -5  -4    9.68    0.83
  -3   5  -4    9.61    0.80
  -3   5  -4   10.35    0.88
  -3   5  -4   10.02    0.81
   3   5   4   10.83    0.67
  -3   5  -4    9.73    0.75
   3   5   4   11.34    0.78
  -3   5  -4   10.50    0.87
  -3   5  -4   10.53    0.88
  -3   5  -4    9.80    0.85
   5  -5   4   12.22    0.99
  -5  -5  -4   12.63    1.00
  -5  -5  -4   12.86    0.91
   5  -5   4   12.94    0.88
   5  -5   4   12.81    0.94
   5  -5   4   13.66    0.94
   5  -5   4   13.38    1.14
  -5  -5  -4   12.80    0.88
  -5  -5  -4   11.72    0.83
   5  -5   4   13.96    0.90
  -5  -5  -4   11.75    0.89
   5   5   4   12.64    0.80
  -5   5  -4   12.47    1.00
  -5   5  -4   13.12    0.93
  -5   5  -4   13.49    1.03
  -5   5  -4   12.48    1.01
  -5   5  -4   13.22    0.90
  -5   5  -4   12.87    0.98
  -5   5  -4   11.57    1.00
   7  -5   4   80.05    4.09
  -7  -5  -4   82.50    4.00
  -7  -5  -4   82.19    4.03
   7  -5   4   79.74    4.04
   7  -5   4   78.55    4.01
   7  -5   4   76.93    4.05
   7  -5   4   76.11    4.01
  -7  -5  -4   77.11    3.99
  -7  -5  -4   78.24    4.09
  -7  -5  -4   81.07    4.05
  -7   5  -4   76.40    4.18
  -7   5  -4   77.82    4.14
  -7   5  -4   78.19    4.07
  -7   5  -4   79.22    4.11
  -7   5  -4   78.92    4.05
  -9  -5  -4   22.31    1.33
   9  -5   4   20.86    1.37
  -9  -5  -4   22.09    1.28
   9  -5   4   21.07    1.33
   9  -5   4   22.17    1.33
  -9  -5  -4   22.39    1.27
  -9  -5  -4   21.39    1.30
   9  -5   4   22.04    1.32
   9  -5   4   22.01    1.29
  -9   5  -4   23.11    1.32
  -9   5  -4   22.79    1.42
  -9   5  -4   23.40    1.47
  -9   5  -4   23.95    1.43
  -9   5  -4   24.09    1.37
  -9   5  -4   23.34    1.66
 -11  -5  -4    2.66    0.43
  11  -5   4    2.03    0.32
 -11  -5  -4    2.32    0.42
  11  -5   4    2.35    0.47
  11  -5   4    2.28    0.60
  11  -5   4    2.00    0.38
 -11  -5  -4    2.16    0.48
  11  -5   4    1.82    0.32
 -11   5  -4    2.37    0.52
 -11   5  -4    2.52    0.60
 -11   5  -4    2.40    0.44
 -11   5  -4    2.08    0.53
 -13  -5  -4    2.10    0.55
 -13  -5  -4    3.29    0.70
  13  -5   4    1.89    0.31
 -13   5  -4    3.03    0.41
 -13   5  -4    2.67    0.67
  12  -6  -4    9.69    0.59
 -12  -6   4    9.45    0.72
 -12  -6   4   10.74    0.85
  12  -6  -4   10.02    0.60
 -12  -6   4    9.27    0.71
 -12   6   4   10.66    0.71
 -12   6   4   10.91    0.75
 -10  -6   4   19.85    1.22
  10  -6  -4   21.29    1.06
 -10  -6   4   20.89    1.20
 -10  -6   4   20.12    1.21
  10  -6  -4   21.33    1.09
 -10  -6   4   20.27    1.26
 -10   6   4   18.53    1.18
 -10   6   4   17.59    1.06
 -10   6   4   17.39    1.21
 -10   6   4   17.28    1.15
   8  -6  -4   10.82    0.67
  -8  -6   4   11.04    0.86
   8  -6  -4   10.84    0.70
   8  -6  -4   11.11    0.66
  -8  -6   4   11.87    0.97
  -8  -6   4   11.73    0.84
  -8  -6   4   11.48    0.86
  -8   6   4   10.97    1.68
   8   6  -4   10.18    0.85
  -8   6   4   11.01    0.79
   8   6  -4    9.96    0.91
  -8   6   4   10.38    0.69
  -8   6   4   10.06    0.81
  -8   6   4   10.11    0.73
   6  -6  -4    4.23    0.41
  -6  -6   4    4.29    0.58
  -6  -6   4    4.51    0.76
  -6  -6   4    4.64    0.65
  -6  -6   4    4.42    0.64
   6  -6  -4    4.56    0.46
   6  -6  -4    4.33    0.41
   6  -6  -4    4.32    0.59
  -6  -6   4    6.47    0.85
  -6   6   4    5.50    0.49
  -6   6   4    5.14    0.47
  -6   6   4    5.40    1.13
   6   6  -4    6.02    0.61
   6   6  -4    6.07    0.60
  -6   6   4    5.94    0.57
  -6   6   4    5.79    0.68
   4  -6  -4   47.69    2.53
  -4  -6   4   49.41    2.65
   4  -6  -4   47.10    2.46
  -4  -6   4   48.98    2.68
   4  -6  -4   48.08    2.62
  -4  -6   4   48.97    2.61
   4  -6  -4   48.08    2.46
   4  -6  -4   47.98    2.39
  -4  -6   4   47.47    2.64
  -4  -6   4   51.24    2.62
  -4   6   4   44.62    2.57
  -4   6   4   46.57    2.46
   4   6  -4   45.66    2.44
   4   6  -4   46.81    2.50
   4   6  -4   48.13    2.53
  -4   6   4   45.77    2.49
  -4   6   4   44.76    2.46
  -4   6   4   44.96    3.17
  -2  -6   4   50.32    2.33
   2  -6  -4   48.44    2.48
  -2  -6   4   48.03    2.32
  -2  -6   4   50.17    2.52
  -2  -6   4   47.94    2.46
   2  -6  -4   50.02    2.39
  -2  -6   4   46.02    2.50
   2  -6  -4   48.68    2.21
  -2  -6   4   47.73    2.25
  -2  -6   4   48.50    2.38
   2  -6  -4   46.92    2.31
  -2  -6   4   50.11    2.52
   2  -6  -4   49.17    2.32
  -2   6   4   38.58    2.64
   2   6  -4   37.95    2.36
  -2   6   4   38.39    2.28
  -2   6   4   36.96    2.28
  -2   6   4   38.70    2.30
   2   6  -4   37.55    2.37
   2   6  -4   37.85    2.43
   2   6  -4   37.34    2.25
   2   6  -4   38.30    2.32
   2   6  -4   36.04    2.50
   0  -6  -4   45.23    2.34
   0  -6   4   43.27    2.51
   0  -6  -4   45.23    2.32
   0  -6   4   42.56    2.51
   0  -6  -4   46.10    2.41
   0  -6   4   42.86    2.44
   0  -6   4   43.98    2.35
   0  -6   4   42.99    2.30
   0  -6  -4   44.34    2.48
   0  -6   4   42.96    2.35
   0  -6   4   43.71    2.52
   0  -6  -4   47.91    2.36
   0   6   4   43.93    2.34
   0   6   4   46.33    2.34
   0   6  -4   42.90    2.40
   0   6  -4   44.16    2.55
   0   6   4   47.19    2.74
   0   6  -4   43.36    2.44
   0   6  -4   44.19    2.40
   0   6  -4   42.35    2.45
   0   6  -4   43.16    2.53
   0   6   4   46.57    2.33
   0   6  -4   45.26    2.49
   0   6  -4   43.97    2.29
   2  -6   4   14.09    1.07
  -2  -6  -4   14.65    0.95
   2  -6   4   15.42    0.98
   2  -6   4   14.79    0.96
   2  -6   4   14.99    0.94
   2  -6   4   15.13    1.12
  -2  -6  -4   14.22    0.95
  -2  -6  -4   14.60    1.06
   2  -6   4   14.80    1.27
   2  -6   4   15.21    1.03
  -2  -6  -4   15.98    1.02
  -2  -6  -4   15.65    0.95
  -2   6  -4   15.01    1.07
  -2   6  -4   15.05    1.25
   2   6   4   14.16    0.93
  -2   6  -4   15.25    1.13
  -2   6  -4   15.60    1.21
  -2   6  -4   14.15    0.98
   2   6   4   13.75    0.91
  -2   6  -4   15.55    1.03
  -4  -6  -4   46.88    2.33
  -4  -6  -4   42.06    2.36
   4  -6   4   44.54    2.28
   4  -6   4   43.95    2.26
  -4  -6  -4   42.79    2.25
   4  -6   4   43.82    2.35
  -4  -6  -4   44.70    2.27
   4  -6   4   41.80    2.27
   4   6   4   39.45    2.70
   4   6   4   41.63    2.22
  -4   6  -4   41.53    2.37
  -4   6  -4   40.94    2.29
  -4   6  -4   41.33    2.38
   4   6   4   43.26    2.25
  -4   6  -4   41.40    2.47
  -4   6  -4   44.29    2.33
  -4   6  -4   42.11    2.46
  -6  -6  -4   26.35    1.42
  -6  -6  -4   26.54    1.40
   6  -6   4   25.13    1.46
   6  -6   4   26.33    1.39
  -6  -6  -4   25.00    1.35
   6  -6   4   26.03    1.38
  -6  -6  -4   25.94    1.47
   6  -6   4   25.24    1.37
  -6   6  -4   22.87    1.71
  -6   6  -4   22.51    1.43
  -6   6  -4   23.86    1.40
   6   6   4   21.53    1.35
  -6   6  -4   22.06    1.39
  -6   6  -4   22.48    1.64
  -6   6  -4   23.20    1.54
  -6   6  -4   22.98    1.52
   6   6   4   22.14    3.37
   8  -6   4    1.57    0.33
   8  -6   4    1.75    0.43
  -8  -6  -4    1.99    0.48
   8  -6   4    1.84    0.34
   8  -6   4    1.79    0.31
  -8  -6  -4    2.33    0.50
   8  -6   4    1.28    0.25
  -8  -6  -4    1.98    0.38
  -8  -6  -4    1.37    0.24
  -8   6  -4    2.31    0.92
  -8   6  -4    1.36    0.27
  -8   6  -4    2.00    0.69
  -8   6  -4    1.64    0.41
  -8   6  -4    1.80    0.40
  10  -6   4    1.34    0.23
 -10  -6  -4    1.26    0.35
  10  -6   4    1.59    0.27
  10  -6   4    1.31    0.36
 -10  -6  -4    2.06    0.39
  10  -6   4    1.47    0.29
 -10  -6  -4    1.40    0.29
 -10   6  -4    2.34    0.53
   9  -7  -4   23.27    1.13
  -9  -7   4   22.93    1.27
  -9  -7   4   22.90    1.27
  -9  -7   4   21.59    1.25
   9  -7  -4   22.56    1.18
  -9   7   4   21.63    1.23
  -9   7   4   21.64    1.16
  -9   7   4   21.62    1.46
  -9   7   4   20.19    1.23
  -7  -7   4   23.09    1.36
   7  -7  -4   25.85    1.26
  -7  -7   4   24.90    1.39
   7  -7  -4   25.59    1.20
  -7  -7   4   22.78    1.34
   7   7  -4   20.86    1.39
  -7   7   4   23.21    1.35
  -7   7   4   22.74    1.24
  -7   7   4   21.54    1.27
  -7   7   4   23.11    1.34
  -5  -7   4   12.80    0.87
   5  -7  -4   13.19    0.83
   5  -7  -4   14.57    0.86
  -5  -7   4   12.53    0.96
  -5  -7   4   13.07    0.95
  -5  -7   4   13.40    0.94
   5  -7  -4   14.09    0.75
   5  -7  -4   14.35    0.83
  -5   7   4   14.46    0.82
   5   7  -4   14.54    1.00
   5   7  -4   13.52    0.92
  -5   7   4   14.57    0.83
  -5   7   4   13.69    0.94
  -5   7   4   14.69    0.90
  -5   7   4   14.42    1.02
  -3  -7   4    3.59    0.53
   3  -7  -4    3.89    0.43
   3  -7  -4    3.70    0.32
   3  -7  -4    2.95    0.39
   3  -7  -4    3.84    0.40
   3  -7  -4    3.80    0.52
  -3  -7   4    3.50    0.50
  -3  -7   4    3.85    0.58
  -3  -7   4    3.89    0.45
   3  -7  -4    3.89    0.60
  -3   7   4    2.57    0.47
  -3   7   4    3.08    0.45
  -3   7   4    3.47    0.40
  -3   7   4    3.23    0.38
   3   7  -4    2.87    0.57
   3   7  -4    3.20    0.48
  -1  -7   4   38.56    2.14
  -1  -7   4   41.81    2.05
  -1  -7   4   40.47    2.10
   1  -7  -4   41.71    2.02
  -1  -7   4   40.55    2.14
   1  -7  -4   38.74    1.99
   1  -7  -4   38.75    1.99
   1  -7  -4   38.52    2.11
   1  -7  -4   38.96    2.04
  -1  -7   4   39.63    1.98
  -1   7   4   36.99    2.04
  -1   7   4   34.66    2.00
   1   7  -4   37.39    2.05
  -1   7   4   34.12    2.57
   1   7  -4   35.45    2.09
  -1   7   4   35.11    1.97
   1   7  -4   37.58    2.04
  -1   7   4   35.91    1.98
  -1  -7  -4   33.02    1.68
   1  -7   4   32.05    1.80
  -1  -7  -4   34.67    1.71
   1  -7   4   30.73    1.61
  -1  -7  -4   30.51    1.77
  -1  -7  -4   32.66    1.72
   1  -7   4   32.29    1.86
   1  -7   4   32.70    1.72
   1  -7   4   30.93    1.77
   1  -7   4   31.33    1.67
   1  -7   4   32.14    1.70
  -1   7  -4   29.23    1.80
  -1   7  -4   30.63    1.72
   1   7   4   30.95    1.66
  -1   7  -4   29.19    1.71
   1   7   4   29.52    1.68
   1   7   4   31.13    1.73
  -3  -7  -4    1.96    0.43
  -3  -7  -4    2.44    0.37
   3  -7   4    1.65    0.26
  -3  -7  -4    2.00    0.36
   3  -7   4    2.08    0.36
  -3  -7  -4    1.73    0.29
   3  -7   4    1.65    0.31
   3  -7   4    1.41    0.30
   3   7   4    1.67    0.41
  -3   7  -4    1.30    0.48
   3   7   4    1.50    0.52
  -3   7  -4    1.21    0.38
  -3   7  -4    1.36    0.30
  -3   7  -4    1.66    0.39
  -5  -7  -4    2.92    0.48
   5  -7   4    3.84    0.72
  -5  -7  -4    3.41    0.35
   5  -7   4    3.70    0.36
   5  -7   4    3.93    0.38
  -5  -7  -4    3.56    0.50
  -5  -7  -4    3.33    0.39
   5  -7   4    4.22    0.41
  -5   7  -4    2.99    0.58
  -5   7  -4    3.32    0.52
  -5   7  -4    3.17    0.41
  -7  -7  -4   13.96    0.79
   7  -7   4   13.93    0.86
  -7  -7  -4   13.89    0.97
   7  -7   4   13.06    0.77
   7  -7   4   13.63    0.83
   7  -7   4   15.29    0.78
  -7  -7  -4   13.05    0.92
  -7  -7  -4   13.41    0.81
  -7   7  -4   13.55    0.80
  -7   7  -4   14.79    0.91
  -4  -8   4    7.50    0.62
  -4  -8   4    7.63    0.55
   4  -8  -4    8.03    0.59
  -4   8   4    9.03    0.59
   2  -8  -4   13.96    0.80
  -2  -8   4   12.76    0.80
  -2  -8   4   13.85    0.76
  -2  -8   4   15.41    1.27
   2  -8  -4   11.80    0.73
   2   8  -4   13.22    0.90
   2   8  -4   12.03    0.81
  -2   8   4   13.04    0.76
   0  -8  -4    2.03    0.35
   0  -8   4    2.12    0.29
   0  -8  -4    1.82    0.43
   0  -8  -4    1.98    0.27
   0   8   4    1.38    0.30
   0   8  -4    1.41    0.33
   0   8  -4    2.04    0.48
   2  -8   4    5.88    0.41
  -2  -8  -4    5.31    0.40
  -2  -8  -4    5.56    0.45
  -2  -8  -4    4.77    0.46
  -2   8  -4    6.72    0.49
 -18   0   5   82.22    4.16
  18   0  -5   80.76    3.89
  18   0  -5   78.66    3.94
  18   0  -5   78.95    3.92
 -18   0   5   76.53    3.91
 -18   0   5   80.10    3.97
  16   0  -5   35.32    1.90
 -16   0   5   36.19    2.02
 -16   0   5   35.73    1.96
  16   0  -5   34.41    1.92
 -16   0   5   35.60    1.89
  16   0  -5   36.12    1.84
 -16   0   5   36.04    1.86
 -16   0   5   36.96    1.95
 -14   0   5   61.85    3.37
 -14   0   5   67.05    3.39
  14   0  -5   63.97    3.34
 -14   0   5   65.67    3.27
 -14   0   5   65.70    3.45
 -14   0   5   64.28    3.31
 -14   0   5   66.30    3.37
  14   0  -5   63.12    3.32
  14   0  -5   64.79    3.25
 -12   0   5   49.91    2.51
  12   0  -5   48.96    2.56
 -12   0   5   46.99    2.61
 -12   0   5   48.09    2.60
  12   0  -5   49.34    2.50
 -12   0   5   47.83    2.72
 -12   0   5   51.43    2.55
 -12   0   5   49.57    2.67
  12   0  -5   48.88    2.56
  10   0  -5  313.42   15.51
 -10   0   5  307.89   15.52
 -10   0   5  297.59   15.56
  10   0  -5  313.86   15.52
 -10   0   5  303.34   15.57
 -10   0   5  324.88   15.48
 -10   0   5  316.91   15.70
 -10   0   5  337.65   15.51
  10   0  -5  349.98   15.48
 -10   0   5  322.54   15.60
   8   0  -5   55.85    3.00
  -8   0   5   55.52    2.84
  -8   0   5   55.55    2.85
  -8   0   5   55.56    2.82
   8   0  -5   57.34    2.84
  -8   0   5   55.48    2.97
  -8   0   5   54.97    2.93
  -8   0   5   55.37    2.97
  -8   0   5   54.66    3.48
   8   0  -5   58.57    2.84
   8   0  -5   58.52    3.25
   6   0  -5   82.87    4.31
   6   0  -5   82.41    4.21
  -6   0   5   88.44    4.71
  -6   0   5   84.13    4.32
  -6   0   5   87.37    4.44
   6   0  -5   90.23    4.50
  -6   0   5   81.00    4.22
   4   0  -5   40.41    2.19
  -4   0   5   36.90    1.98
   4   0  -5   39.12    2.06
  -4   0   5   40.13    2.35
  -4   0   5   40.46    2.16
  -4   0   5   39.06    2.07
  -2   0   5  372.99   17.62
  -2   0   5  366.51   17.31
  -2   0   5  352.02   17.44
  -2   0   5  338.53   17.37
  -2   0  -5   19.96    1.15
   2   0   5   20.59    1.30
  -2   0  -5   20.50    1.14
   2   0   5   19.66    1.10
   2   0   5   23.11    1.20
  -2   0  -5   19.87    1.23
   4   0   5  307.26   15.13
  -4   0  -5  309.18   15.10
   4   0   5  308.96   15.02
  -4   0  -5  319.52   15.11
   4   0   5  308.99   15.28
  -4   0  -5  307.78   15.47
   4   0   5  313.74   15.01
  -4   0  -5  301.70   15.21
   6   0   5  165.89    8.02
   6   0   5  186.97    8.87
  -6   0  -5  163.42    8.07
   6   0   5  160.35    8.02
  -6   0  -5  158.36    8.04
   6   0   5  163.57    8.03
   6   0   5  163.01    8.34
  -6   0  -5  157.19    8.05
   6   0   5  157.01    8.15
  -6   0  -5  164.08    8.07
  -6   0  -5  157.40    8.07
  -6   0  -5  166.34    8.07
  -6   0  -5  169.11    8.13
  -6   0  -5  160.29    8.07
  -6   0  -5  164.08    8.01
   8   0   5  111.27    5.51
  -8   0  -5  111.28    5.54
  -8   0  -5  110.53    5.47
   8   0   5  103.66    5.43
  -8   0  -5  113.35    5.50
   8   0   5  108.71    5.48
  -8   0  -5  103.97    5.51
   8   0   5  112.93    5.48
  -8   0  -5  107.02    5.49
  -8   0  -5  110.18    5.52
  -8   0  -5  112.75    5.53
  -8   0  -5  113.59    5.51
   8   0   5  109.55    5.59
  10   0   5    0.62    0.55
 -10   0  -5    0.57    0.32
  10   0   5    0.43    0.29
  10   0   5    0.44    0.33
 -10   0  -5    0.35    0.28
 -10   0  -5    0.34    0.28
  10   0   5    0.49    0.34
 -10   0  -5    0.53    0.39
 -10   0  -5    0.19    0.33
  10   0   5    0.29    0.25
  10   0   5    0.22    0.33
 -10   0  -5    0.48    0.27
 -10   0  -5    0.18    0.30
 -10   0  -5    0.63    0.39
  12   0   5   22.34    1.43
  12   0   5   25.40    1.86
  12   0   5   21.99    1.32
 -12   0  -5   22.45    1.41
 -12   0  -5   24.13    1.40
 -12   0  -5   21.54    1.45
 -12   0  -5   23.42    1.37
 -12   0  -5   22.69    1.40
  12   0   5   21.18    1.39
 -12   0  -5   23.02    1.34
  14   0   5   45.37    2.47
  14   0   5   44.84    2.61
 -14   0  -5   50.27    2.56
 -14   0  -5   49.41    2.50
 -14   0  -5   48.18    2.49
 -14   0  -5   50.18    2.49
 -14   0  -5   49.71    2.59
  14   0   5   46.02    2.57
 -16   0  -5   27.12    1.59
  16   0   5   27.90    1.54
  16   0   5   28.22    1.51
 -16   0  -5   26.41    1.45
  16   0   5   28.55    1.54
 -16   0  -5   29.51    1.53
 -19  -1   5   10.93    0.70
  19  -1  -5   13.33    0.67
  19  -1  -5   13.10    0.64
 -19  -1   5   11.74    0.70
  19   1  -5   12.52    0.65
 -19   1   5   12.18    0.71
 -17  -1   5   13.38    0.79
 -17  -1   5   14.15    0.89
  17  -1  -5   13.42    0.80
 -17  -1   5   13.21    0.77
 -17  -1   5   14.46    0.85
  17  -1  -5   13.45    0.74
  17  -1  -5   12.82    0.86
  17   1  -5   13.24    0.75
  17   1  -5   13.02    0.79
  17   1  -5   12.33    0.78
 -17   1   5   13.34    0.93
 -17   1   5   13.84    0.92
  17   1  -5   12.80    0.82
 -17   1   5   14.14    0.85
  15  -1  -5   11.53    0.71
 -15  -1   5   11.38    0.87
  15  -1  -5   11.18    0.77
 -15  -1   5   12.38    0.84
 -15  -1   5   12.50    0.78
 -15  -1   5   11.40    0.75
  15  -1  -5   11.24    0.81
 -15  -1   5   11.97    0.93
 -15   1   5   14.25    1.13
 -13  -1   5   42.75    2.29
 -13  -1   5   41.81    2.20
 -13  -1   5   42.51    2.35
  13  -1  -5   41.29    2.24
 -13  -1   5   43.84    2.31
  13  -1  -5   38.71    2.21
 -13  -1   5   42.85    2.27
  13  -1  -5   38.34    2.26
  13  -1  -5   38.49    2.14
 -13  -1   5   41.42    2.17
  13   1  -5   42.83    2.17
 -13   1   5   41.59    2.20
 -13   1   5   42.73    2.33
  13   1  -5   44.64    2.23
  13   1  -5   43.34    2.22
 -13   1   5   41.54    2.29
 -13   1   5   41.44    2.17
 -11  -1   5   42.30    2.40
 -11  -1   5   42.35    2.20
 -11  -1   5   38.03    2.28
 -11  -1   5   43.93    2.29
 -11  -1   5   42.28    2.35
  11  -1  -5   44.68    2.18
 -11  -1   5   43.34    2.22
  11  -1  -5   46.13    2.25
 -11  -1   5   42.81    2.27
  11  -1  -5   42.74    2.30
 -11   1   5   43.48    2.34
 -11   1   5   41.98    2.22
  11   1  -5   40.98    2.22
 -11   1   5   40.67    2.30
 -11   1   5   40.90    2.24
 -11   1   5   42.94    2.24
 -11   1   5   44.31    2.23
  11   1  -5   41.86    2.22
 -11   1   5   41.14    2.32
  -9  -1   5   42.48    2.49
  -9  -1   5   44.01    2.39
  -9  -1   5   43.02    2.39
   9  -1  -5   46.26    2.37
  -9  -1   5   41.28    2.33
   9  -1  -5   45.65    2.32
   9  -1  -5   43.96    2.45
  -9  -1   5   42.22    2.42
   9  -1  -5   44.19    3.12
  -9  -1   5   44.37    2.48
  -9  -1   5   44.77    2.36
   9  -1  -5   46.68    2.37
  -9   1   5   47.62    2.37
  -9   1   5   48.11    2.46
  -9   1   5   46.68    2.38
  -9   1   5   44.47    2.49
  -9   1   5   48.14    2.35
  -9   1   5   46.95    2.35
  -9   1   5   47.82    2.45
   9   1  -5   47.67    2.35
  -9   1   5   50.06    2.57
   9   1  -5   47.64    2.36
  -9   1   5   49.73    2.37
  -9   1   5   45.73    3.52
  -7  -1   5  206.60   10.66
   7  -1  -5  220.20   10.85
  -7  -1   5  217.59   10.85
  -7  -1   5  205.78   10.74
   7  -1  -5  210.39   11.05
   7  -1  -5  234.68   10.66
  -7  -1   5  217.38   11.13
   7  -1  -5  220.32   10.66
  -7  -1   5  218.51   10.75
  -7   1   5  216.70   10.66
   7   1  -5  216.65   10.64
  -7   1   5  220.40   11.35
  -7   1   5  222.63   10.81
  -7   1   5  218.99   10.97
  -7   1   5  212.98   10.65
   7   1  -5  220.09   10.64
   7   1  -5  219.99   10.76
   7   1  -5  233.90   10.96
   5  -1  -5  229.38   11.77
   5  -1  -5  229.41   11.65
  -5  -1   5  239.71   11.81
   5  -1  -5  238.86   11.96
  -5  -1   5  237.62   12.01
  -5  -1   5  246.47   11.73
  -5   1   5  249.26   11.90
  -5   1   5  240.22   11.62
  -5   1   5  245.31   11.77
  -5   1   5  239.76   11.62
   5   1  -5  235.46   11.62
   5   1  -5  241.79   11.74
   5   1  -5  245.57   11.64
   5   1  -5  236.04   11.87
  -3  -1   5  538.50   25.95
  -3  -1   5  535.48   26.03
  -3  -1   5  542.59   25.88
  -3   1   5  525.69   25.99
  -3   1   5  556.90   26.35
   3   1  -5  540.42   26.14
  -3   1   5  520.85   25.90
   3   1  -5  503.78   25.87
  -3   1   5  557.15   25.90
  -1  -1   5  525.02   25.33
  -1  -1   5  512.96   25.36
  -1  -1   5  534.31   25.34
  -1  -1   5  546.77   25.60
  -1   1   5  513.00   25.66
  -1   1   5  515.74   25.39
   1   1  -5  520.61   25.63
   1  -1   5  163.15    8.50
   1  -1   5  163.99    8.52
  -1  -1  -5  169.07    8.70
   1  -1   5  167.01    8.73
   1  -1   5  158.02    8.51
   1  -1   5  162.28    8.60
   1   1   5  187.17    8.78
  -1   1  -5  178.21    8.67
  -1   1  -5  175.38    8.54
  -1   1  -5  183.49    8.90
   1   1   5  183.06    8.49
   1   1   5  183.53    8.62
  -1   1  -5  181.95    8.54
  -1   1  -5  179.28    8.52
  -1   1  -5  175.91    8.51
  -1   1  -5  183.89    8.56
   3  -1   5   55.28    2.93
   3  -1   5   51.70    3.06
  -3  -1  -5   53.28    2.84
   3  -1   5   56.35    3.07
   3  -1   5   52.66    2.84
  -3   1  -5   58.23    2.93
  -3   1  -5   53.59    2.85
  -3   1  -5   57.84    2.88
   3   1   5   60.40    3.06
   3   1   5   59.72    2.91
   3   1   5   56.66    2.80
  -3   1  -5   58.42    3.06
  -3   1  -5   57.14    2.88
   3   1   5   59.16    2.80
  -5  -1  -5   56.46    3.48
  -5  -1  -5   59.86    3.29
  -5  -1  -5   63.52    3.21
   5  -1   5   63.90    3.55
   5  -1   5   61.13    3.30
  -5  -1  -5   68.88    3.38
   5  -1   5   61.94    3.17
   5  -1   5   63.64    3.52
   5  -1   5   63.78    3.29
   5  -1   5   64.23    3.19
  -5  -1  -5   61.16    3.19
  -5  -1  -5   65.88    3.18
  -5  -1  -5   62.50    3.18
  -5  -1  -5   57.98    3.20
   5  -1   5   63.53    3.17
   5  -1   5   62.35    3.15
   5   1   5   65.01    3.13
  -5   1  -5   64.66    3.23
  -5   1  -5   61.96    3.17
   5   1   5   63.49    3.35
   5   1   5   65.25    3.12
  -5   1  -5   59.44    3.47
  -5   1  -5   61.63    3.22
   5   1   5   65.16    3.40
  -5   1  -5   59.25    3.21
  -5   1  -5   63.89    3.22
  -5   1  -5   61.40    3.18
   5   1   5   65.47    3.24
  -7  -1  -5  147.48    6.96
  -7  -1  -5  134.67    6.97
   7  -1   5  142.23    7.00
   7  -1   5  140.70    6.97
  -7  -1  -5  130.39    6.88
   7  -1   5  130.08    6.91
   7  -1   5  138.66    6.90
  -7  -1  -5  146.01    6.96
   7  -1   5  141.76    7.03
  -7  -1  -5  146.68    6.98
  -7  -1  -5  141.86    6.94
  -7  -1  -5  134.81    6.96
   7  -1   5  145.23    6.97
  -7   1  -5  138.27    7.00
  -7   1  -5  142.90    7.01
  -7   1  -5  134.90    6.97
   7   1   5  144.32    6.92
  -7   1  -5  139.52    6.98
   7   1   5  144.93    6.91
  -7   1  -5  146.23    7.03
  -7   1  -5  141.27    7.02
   7   1   5  147.24    7.26
  -7   1  -5  136.75    6.98
  -7   1  -5  138.70    6.94
  -9  -1  -5  105.46    5.44
  -9  -1  -5   97.85    5.46
  -9  -1  -5  104.14    5.47
   9  -1   5  103.88    5.39
  -9  -1  -5  114.22    5.45
   9  -1   5  100.40    5.41
  -9  -1  -5  106.97    5.53
  -9  -1  -5  105.71    5.42
   9  -1   5  105.24    5.48
   9  -1   5  106.05    5.52
   9  -1   5  109.12    5.45
  -9  -1  -5  107.48    5.45
  -9  -1  -5  103.26    5.45
   9  -1   5  104.94    5.47
  -9   1  -5  108.00    5.43
  -9   1  -5  113.33    5.45
  -9   1  -5  117.16    5.57
  -9   1  -5  103.87    5.43
   9   1   5  113.91    5.46
   9   1   5  115.56    5.45
  -9   1  -5  116.47    5.50
  -9   1  -5  115.16    5.51
  -9   1  -5  115.65    5.54
   9   1   5  112.63    5.44
  -9   1  -5  112.56    5.51
 -11  -1  -5    3.84    0.77
 -11   1  -5    5.30    0.63
 -11   1  -5    5.18    0.56
 -11   1  -5    6.56    0.69
 -11   1  -5    5.31    0.57
  11   1   5    5.03    0.81
  11   1   5    5.40    0.61
  11   1   5    4.48    0.62
  11   1   5    5.38    0.78
  11   1   5    5.61    0.86
 -11   1  -5    5.19    0.65
 -11   1  -5    5.51    0.66
  13  -1   5    2.96    0.52
 -13  -1  -5    3.51    0.67
  13  -1   5    3.55    0.55
 -13  -1  -5    4.28    0.56
  13  -1   5    3.94    0.64
 -13  -1  -5    3.65    0.79
 -13   1  -5    3.54    0.80
 -13   1  -5    3.40    0.53
 -13   1  -5    3.46    0.58
 -13   1  -5    3.48    0.61
 -13   1  -5    3.33    0.48
  13   1   5    3.62    0.63
  13   1   5    4.26    0.62
  13   1   5    3.54    0.60
  15  -1   5   13.11    0.83
  15  -1   5   13.07    0.92
 -15  -1  -5   13.09    0.94
 -15  -1  -5   13.55    0.85
  15  -1   5   12.51    1.08
 -15  -1  -5   13.41    0.91
 -15  -1  -5   13.37    0.84
 -15   1  -5   14.67    1.00
  15   1   5   15.51    0.98
 -15   1  -5   15.74    0.88
  15   1   5   15.12    1.07
  15   1   5   15.63    0.90
 -15   1  -5   15.64    0.88
 -15   1  -5   15.61    0.95
 -18  -2   5   41.72    1.99
  18  -2  -5   42.73    1.92
  18  -2  -5   35.00    1.91
 -18  -2   5   39.96    1.92
 -18   2   5   35.19    1.99
 -18   2   5   35.69    1.94
  18   2  -5   36.07    1.89
 -16  -2   5   27.19    1.51
 -16  -2   5   27.09    1.46
 -16  -2   5   28.50    1.47
 -16  -2   5   28.17    1.57
  16  -2  -5   24.87    1.54
  16  -2  -5   28.36    1.48
  16  -2  -5   29.02    1.42
  16   2  -5   26.99    1.48
 -16   2   5   28.73    1.53
  16   2  -5   26.81    1.48
  16   2  -5   27.03    1.44
 -16   2   5   28.37    1.60
  14  -2  -5    0.16    0.15
 -14  -2   5    0.16    0.18
 -14  -2   5    0.02    0.29
  14  -2  -5    0.13    0.21
  14  -2  -5   -0.01    0.22
 -14  -2   5    0.28    0.24
 -14  -2   5   -0.22    0.32
 -14  -2   5    0.22    0.22
  14  -2  -5    0.00    0.26
  14   2  -5    0.22    0.20
 -14   2   5    0.42    0.29
 -14   2   5    0.68    0.78
  14   2  -5    0.23    0.25
  12  -2  -5  351.66   17.28
 -12  -2   5  369.08   17.41
  12  -2  -5  367.65   17.30
  12  -2  -5  376.71   17.32
 -12  -2   5  349.63   17.39
  12  -2  -5  353.86   17.21
 -12  -2   5  372.09   17.27
 -12  -2   5  364.63   17.26
 -12  -2   5  376.06   17.34
 -12  -2   5  337.00   17.34
 -12  -2   5  346.21   17.37
 -12   2   5  355.29   17.40
  12   2  -5  356.94   17.26
 -12   2   5  325.59   17.31
  12   2  -5  354.37   17.26
 -12   2   5  363.67   17.28
 -12   2   5  340.81   17.22
 -12   2   5  335.99   17.28
 -12   2   5  347.22   17.27
 -10  -2   5   28.66    1.57
  10  -2  -5   29.44    1.71
  10  -2  -5   30.22    1.54
 -10  -2   5   30.91    1.66
  10  -2  -5   27.81    1.65
 -10  -2   5   31.31    1.75
 -10  -2   5   29.00    1.78
 -10  -2   5   27.10    1.67
  10  -2  -5   30.97    1.60
  10  -2  -5   29.52    1.61
 -10  -2   5   29.32    1.70
 -10  -2   5   30.06    1.61
  -8   2   5   15.46    1.06
  -8   2   5   14.61    0.99
  -8   2   5   14.55    0.88
   8   2  -5   15.18    0.89
  -8   2   5   13.92    2.18
  -8   2   5   14.32    0.87
  -8   2   5   13.31    1.02
  -8   2   5   13.92    0.99
  -8   2   5   14.29    0.95
  -8   2   5   15.48    0.87
   8   2  -5   14.93    0.83
   6  -2  -5   66.14    3.18
   6  -2  -5   61.94    3.15
  -6  -2   5   67.63    3.20
  -6  -2   5   59.68    3.28
  -6  -2   5   62.93    3.32
  -6  -2   5   64.41    3.59
  -6  -2   5   63.86    3.33
  -6  -2   5   65.76    3.25
   6  -2  -5   67.12    3.19
   6  -2  -5   60.49    3.67
   6  -2  -5   61.30    3.42
  -6  -2   5   62.92    3.35
  -6  -2   5   64.18    3.24
  -6   2   5   63.99    3.36
  -6   2   5   62.49    3.20
   6   2  -5   64.19    3.18
   6   2  -5   62.82    3.49
  -6   2   5   64.96    3.18
   6   2  -5   65.06    3.31
  -6   2   5   64.83    3.17
  -6   2   5   61.35    3.56
  -6   2   5   59.93    3.20
   6   2  -5   67.57    3.16
  -6   2   5   62.97    3.97
  -4  -2   5  103.67    5.32
  -4  -2   5  114.79    5.22
  -4  -2   5  116.10    5.53
  -4  -2   5  117.70    5.21
   4  -2  -5  113.51    5.17
   4  -2  -5  116.74    5.38
   4  -2  -5  117.41    5.59
   4  -2  -5  116.80    5.18
   4   2  -5  102.52    5.33
   4   2  -5   99.53    5.16
  -4   2   5   97.07    5.31
  -4   2   5   99.25    5.75
  -4   2   5  101.67    5.47
   4   2  -5   95.89    5.47
   4   2  -5   95.06    5.16
   4   2  -5  101.39    5.19
  -4   2   5   93.83    5.17
  -4   2   5   99.74    5.18
  -2  -2   5   61.48    2.50
  -2   2   5   48.65    2.45
   2   2  -5   46.34    2.44
  -2   2   5   48.21    2.68
   2   2  -5   47.81    2.49
  -2   2   5   47.07    2.57
  -2   2   5   49.99    2.94
   2   2  -5   47.21    2.61
   2   2  -5   45.79    2.79
  -2   2   5   47.37    2.48
   0  -2   5   52.50    2.72
   0  -2  -5   54.94    2.87
   0  -2   5   53.43    2.73
   0  -2   5   53.34    2.68
   0  -2   5   57.38    2.81
   0  -2   5   58.00    2.97
   0   2   5   51.96    2.83
   0   2   5   53.94    2.76
   0   2  -5   52.19    2.72
   0   2   5   48.79    2.69
   0   2   5   52.85    3.05
   0   2  -5   54.73    2.68
   0   2  -5   54.23    2.89
   0   2   5   49.66    2.66
   0   2  -5   54.84    3.15
   0   2   5   51.95    2.65
   2  -2   5  155.26    7.69
   2  -2   5  151.12    7.67
   2  -2   5  159.32    8.01
  -2  -2  -5  159.30    7.88
   2  -2   5  155.24    7.96
   2  -2   5  154.69    7.81
   2  -2   5  146.97    7.69
  -2  -2  -5  153.15    7.73
   2  -2   5  152.70    7.76
  -2   2  -5  160.15    7.96
   2   2   5  159.31    7.80
   2   2   5  157.83    7.65
  -2   2  -5  156.21    7.73
  -2   2  -5  161.74    8.29
   2   2   5  159.67    7.99
  -2   2  -5  160.80    7.74
   2   2   5  168.10    7.73
   2   2   5  160.06    7.64
  -2   2  -5  155.93    7.73
  -2   2  -5  147.36    7.67
  -2   2  -5  159.60    7.70
  -4  -2  -5  106.82    5.31
   4  -2   5  119.91    5.36
   4  -2   5  110.12    5.74
  -4  -2  -5  101.57    5.31
  -4  -2  -5  111.36    5.30
   4  -2   5  112.16    5.33
   4  -2   5  110.01    5.72
  -4  -2  -5  112.55    5.35
   4  -2   5  113.91    5.50
   4  -2   5  105.89    5.26
  -4  -2  -5  107.78    5.51
   4  -2   5  112.08    5.37
  -4  -2  -5  103.04    5.32
   4  -2   5  114.50    5.33
   4  -2   5  116.28    5.33
  -4   2  -5  102.64    5.32
  -4   2  -5   99.57    5.24
   4   2   5  102.80    5.54
   4   2   5  103.41    5.38
   4   2   5  100.91    5.25
  -4   2  -5   99.17    5.33
  -4   2  -5  112.37    5.37
  -4   2  -5  101.99    5.29
  -4   2  -5   95.72    5.35
  -4   2  -5  103.24    5.67
  -4   2  -5  100.62    5.35
   4   2   5  107.16    5.23
  -4   2  -5  106.12    5.36
   6  -2   5   90.69    4.42
  -6  -2  -5   94.04    4.40
   6  -2   5   87.60    4.34
   6  -2   5   90.38    4.46
   6  -2   5   91.09    4.42
  -6  -2  -5   86.79    4.40
  -6  -2  -5   89.87    4.38
  -6  -2  -5   93.14    4.41
  -6  -2  -5   85.93    4.40
  -6  -2  -5   92.34    4.43
   6  -2   5   91.33    4.41
   6  -2   5   84.57    4.53
   6  -2   5   91.60    4.45
  -6  -2  -5   96.70    4.43
  -6   2  -5   81.44    4.40
  -6   2  -5   84.40    4.45
   6   2   5   85.05    4.30
  -6   2  -5   76.54    4.43
  -6   2  -5   83.39    4.43
  -6   2  -5   83.28    4.38
  -6   2  -5   83.21    4.46
  -6   2  -5   85.73    4.46
   6   2   5   82.48    4.38
   8  -2   5   31.86    1.65
   8  -2   5   31.87    1.71
  -8  -2  -5   29.56    1.81
  -8  -2  -5   28.49    1.70
   8  -2   5   33.47    1.68
  -8  -2  -5   30.76    1.61
   8  -2   5   31.23    1.56
   8  -2   5   32.54    1.72
   8  -2   5   31.48    1.66
  -8  -2  -5   31.06    1.65
  -8  -2  -5   30.02    1.63
   8  -2   5   30.95    1.61
  -8  -2  -5   26.17    1.67
  -8  -2  -5   29.80    1.61
  -8   2  -5   25.69    1.64
   8   2   5   24.78    1.56
  -8   2  -5   26.86    1.68
  -8   2  -5   26.58    1.67
  -8   2  -5   25.94    1.66
  -8   2  -5   24.27    1.63
   8   2   5   25.91    1.52
  -8   2  -5   25.24    1.59
  -8   2  -5   27.58    1.68
 -10  -2  -5   65.81    3.39
  10  -2   5   64.43    3.41
  10  -2   5   60.37    3.29
  10  -2   5   60.80    3.24
  10  -2   5   61.32    3.35
  10  -2   5   62.57    3.31
 -10  -2  -5   62.41    3.28
  10  -2   5   62.36    3.35
 -10  -2  -5   63.89    3.29
 -10  -2  -5   62.95    3.31
 -10   2  -5   64.07    3.38
  10   2   5   62.68    3.28
 -10   2  -5   65.76    3.29
 -10   2  -5   66.21    3.36
  10   2   5   63.23    3.29
  10   2   5   67.58    3.32
 -10   2  -5   64.11    3.42
 -10   2  -5   64.72    3.28
 -10   2  -5   63.84    3.34
 -10   2  -5   64.73    3.40
 -12  -2  -5   41.63    2.23
 -12  -2  -5   42.16    2.25
  12  -2   5   42.50    2.31
  12  -2   5   44.68    2.42
 -12  -2  -5   41.75    2.35
 -12  -2  -5   46.11    2.31
  12  -2   5   43.92    2.40
  12  -2   5   45.88    2.31
 -12  -2  -5   43.07    2.25
  12  -2   5   43.70    2.20
 -12   2  -5   40.03    2.34
 -12   2  -5   41.79    2.31
 -12   2  -5   39.48    2.27
  12   2   5   37.65    2.29
  12   2   5   36.07    2.27
 -12   2  -5   40.70    2.29
 -14  -2  -5   58.09    2.88
 -14  -2  -5   58.03    2.94
 -14  -2  -5   58.15    2.94
  14  -2   5   55.20    3.05
  14  -2   5   56.00    2.94
 -14  -2  -5   57.62    2.90
  14  -2   5   56.18    2.85
  14   2   5   50.04    2.98
 -14   2  -5   57.02    2.94
 -14   2  -5   59.86    2.98
  14   2   5   53.74    2.97
 -14   2  -5   57.89    2.91
 -16  -2  -5   34.97    1.80
  16  -2   5   36.02    1.86
 -16  -2  -5   35.08    1.81
 -16  -2  -5   36.50    1.85
  16  -2   5   38.11    1.78
 -16   2  -5   34.59    1.82
 -16   2  -5   34.83    1.86
 -17  -3   5    4.15    0.33
 -17  -3   5    4.30    0.39
  17  -3  -5    4.04    0.32
 -17  -3   5    5.08    0.48
 -17   3   5    4.67    0.48
 -17   3   5    4.56    0.38
  15  -3  -5   48.47    2.44
  15  -3  -5   48.91    2.52
  15  -3  -5   48.01    2.50
 -15  -3   5   48.02    2.50
 -15  -3   5   47.12    2.50
 -15  -3   5   49.31    2.62
 -15  -3   5   51.24    2.62
  15  -3  -5   48.96    2.52
 -15  -3   5   48.05    2.56
  15   3  -5   52.00    2.52
 -15   3   5   52.99    2.65
  15   3  -5   49.65    2.51
  13  -3  -5   27.73    1.57
  13  -3  -5   27.42    1.61
 -13  -3   5   27.33    1.64
  13  -3  -5   28.26    1.52
  13  -3  -5   27.66    1.45
 -13  -3   5   29.77    1.52
 -13  -3   5   29.11    1.59
 -13  -3   5   28.04    1.53
  13  -3  -5   28.41    1.56
 -13  -3   5   26.52    1.63
 -11  -3   5  203.46   10.26
  11  -3  -5  209.39   10.21
  11  -3  -5  210.56   10.31
 -11  -3   5  210.08   10.38
 -11  -3   5  209.82   10.26
 -11  -3   5  201.38   10.42
  11  -3  -5  207.62   10.26
 -11  -3   5  207.65   10.33
 -11  -3   5  215.74   10.41
  11  -3  -5  203.79   10.29
  11  -3  -5  215.24   10.27
 -11   3   5  215.31   10.26
 -11   3   5  206.07   10.28
 -11   3   5  219.88   10.42
  11   3  -5  207.69   10.25
 -11   3   5  220.74   10.32
  11   3  -5  208.19   10.24
 -11   3   5  206.19   10.35
  -9  -3   5   15.62    1.52
   9  -3  -5   16.35    1.01
   9  -3  -5   16.24    0.96
  -9  -3   5   17.23    0.98
  -9  -3   5   17.39    1.12
   9  -3  -5   16.44    1.01
  -9  -3   5   17.25    1.13
  -9  -3   5   17.45    1.04
   9  -3  -5   15.78    0.90
   9  -3  -5   15.98    1.03
  -9  -3   5   16.57    1.23
   9   3  -5   17.30    0.93
  -9   3   5   16.09    1.07
  -9   3   5   17.81    1.13
  -9   3   5   16.11    1.14
  -9   3   5   15.92    1.12
   9   3  -5   17.25    0.99
  -9   3   5   16.67    1.25
  -9   3   5   16.42    1.01
  -9   3   5   16.87    0.98
   7  -3  -5  124.33    6.03
   7  -3  -5  125.15    6.00
  -7  -3   5  123.41    6.11
  -7  -3   5  126.43    5.99
   7  -3  -5  121.99    5.98
   7  -3  -5  119.80    5.95
  -7  -3   5  121.82    6.15
   7  -3  -5  123.40    5.98
   7  -3  -5  121.56    5.92
  -7  -3   5  130.93    6.05
  -7  -3   5  122.90    6.09
  -7  -3   5  113.95    6.18
   7  -3  -5  119.05    6.01
  -7   3   5  119.73    5.99
   7   3  -5  119.70    5.94
  -7   3   5  116.94    6.09
  -7   3   5  116.00    6.15
  -7   3   5  113.49    6.01
  -7   3   5  122.07    6.21
  -7   3   5  126.18    5.98
  -7   3   5  125.15    6.00
   7   3  -5  118.01    5.95
  -5  -3   5  259.80   12.48
   5  -3  -5  249.60   12.34
  -5  -3   5  254.97   12.31
  -5  -3   5  249.49   12.42
  -5  -3   5  246.31   12.45
  -5  -3   5  258.80   12.36
   5  -3  -5  260.08   12.44
  -5  -3   5  247.26   12.41
   5  -3  -5  252.89   12.30
   5  -3  -5  248.75   12.31
   5  -3  -5  243.51   12.29
  -5   3   5  237.82   12.76
  -5   3   5  255.73   12.33
  -5   3   5  250.78   12.43
   5   3  -5  261.09   12.34
  -5   3   5  260.90   12.51
  -5   3   5  256.31   12.35
   5   3  -5  249.25   12.28
  -5   3   5  254.87   12.32
   5   3  -5  250.65   12.28
  -5   3   5  265.48   12.32
  -3  -3   5   27.45    1.85
  -3  -3   5   33.06    1.87
  -3  -3   5   29.38    2.02
   3  -3  -5   27.81    1.99
  -3  -3   5   30.27    1.80
   3  -3  -5   32.41    1.83
   3  -3  -5   31.72    1.66
  -3  -3   5   30.75    1.71
  -3  -3   5   30.56    1.87
  -3  -3   5   31.66    1.79
   3  -3  -5   32.40    1.70
   3  -3  -5   32.31    1.69
  -3  -3   5   30.10    1.73
   3  -3  -5   32.49    1.68
   3   3  -5   33.64    1.65
   3   3  -5   34.60    1.66
  -3   3   5   33.71    2.47
   3   3  -5   32.28    2.26
   3   3  -5   33.66    1.96
   3   3  -5   31.83    1.72
  -3   3   5   36.82    1.69
  -3   3   5   33.09    2.06
  -3   3   5   34.32    1.73
  -3   3   5   34.05    1.84
  -1  -3   5   78.57    3.98
   1  -3  -5   71.43    4.25
  -1  -3   5   80.32    4.00
   1  -3  -5   75.39    3.92
   1  -3  -5   78.34    3.97
   1  -3  -5   71.05    4.02
   1  -3  -5   81.16    4.09
  -1  -3   5   77.87    4.11
  -1  -3   5   76.11    4.12
  -1  -3   5   77.43    4.31
  -1  -3   5   78.52    4.14
  -1   3   5   82.86    3.96
   1   3  -5   85.44    4.31
  -1   3   5   80.61    4.24
   1   3  -5   83.26    4.63
  -1   3   5   80.58    3.95
   1   3  -5   83.76    3.98
  -1   3   5   81.02    4.57
   1   3  -5   81.79    4.03
   1   3  -5   83.80    3.96
  -1   3   5   80.84    4.10
   1   3  -5   83.32    4.01
  -1  -3  -5  659.97   33.53
   1  -3   5  673.20   33.58
   1  -3   5  668.11   33.66
  -1  -3  -5  752.70   33.60
   1  -3   5  686.85   33.58
   1  -3   5  703.48   33.67
  -1  -3  -5  641.34   33.46
   1  -3   5  685.69   33.55
  -1  -3  -5  675.60   33.54
  -1  -3  -5  707.89   33.54
  -1  -3  -5  644.73   33.76
   1  -3   5  660.02   33.72
  -1  -3  -5  709.93   33.64
   1  -3   5  723.19   33.58
   1  -3   5  699.21   33.99
  -1   3  -5  681.26   33.49
  -1   3  -5  708.73   33.59
  -1   3  -5  718.31   33.59
  -1   3  -5  731.16   34.39
  -1   3  -5  706.87   34.12
  -1   3  -5  695.92   33.55
   1   3   5  726.36   33.67
  -1   3  -5  636.37   33.62
   1   3   5  684.46   33.74
  -1   3  -5  732.61   33.62
   1   3   5  704.09   34.03
   1   3   5  704.90   33.51
   3  -3   5    5.84    1.04
  -3  -3  -5    6.05    0.79
   3  -3   5    5.38    0.50
   3  -3   5    6.18    0.81
   3  -3   5    5.66    0.54
   3  -3   5    5.66    0.51
   3  -3   5    5.35    0.67
  -3  -3  -5    5.18    0.63
  -3  -3  -5    6.50    0.51
   3  -3   5    4.90    1.10
  -3  -3  -5    5.42    0.51
  -3  -3  -5    5.40    0.50
  -3  -3  -5    5.47    0.56
   3  -3   5    5.22    0.57
   3  -3   5    5.70    0.66
  -3  -3  -5    5.93    0.50
   3  -3   5    6.09    0.66
  -3   3  -5    5.00    0.55
  -3   3  -5    4.26    0.57
   3   3   5    5.36    0.96
  -3   3  -5    4.81    0.56
  -3   3  -5    5.07    0.42
  -3   3  -5    4.84    0.49
   3   3   5    5.52    0.38
  -3   3  -5    4.77    0.82
  -3   3  -5    4.69    0.51
   3   3   5    5.13    0.52
  -3   3  -5    4.75    1.35
  -3   3  -5    5.32    0.48
   3   3   5    5.18    0.50
   3   3   5    5.90    0.85
  -5  -3  -5    5.03    0.61
   5  -3   5    3.89    0.75
  -5  -3  -5    5.17    0.53
   5  -3   5    4.57    0.52
  -5  -3  -5    4.61    0.64
   5  -3   5    5.04    0.52
  -5  -3  -5    5.49    0.50
  -5  -3  -5    5.41    0.57
   5  -3   5    4.60    0.74
  -5  -3  -5    5.22    0.55
   5  -3   5    4.86    0.57
   5  -3   5    4.39    0.56
   5  -3   5    4.41    0.61
   5  -3   5    5.20    0.48
  -5  -3  -5    5.56    1.09
   5  -3   5    5.03    0.65
  -5   3  -5    4.95    0.56
  -5   3  -5    5.12    0.59
  -5   3  -5    4.89    0.62
  -5   3  -5    5.95    0.71
  -5   3  -5    5.21    0.52
  -5   3  -5    5.23    0.54
   5   3   5    5.88    0.38
  -5   3  -5    5.53    0.64
  -5   3  -5    5.00    0.57
   7  -3   5   81.62    4.32
  -7  -3  -5   83.93    4.31
   7  -3   5   84.53    4.31
   7  -3   5   71.49    4.43
   7  -3   5   83.83    4.39
   7  -3   5   84.33    4.36
   7  -3   5   86.56    4.33
  -7  -3  -5   81.79    4.31
   7  -3   5   84.06    4.24
  -7  -3  -5   85.01    4.29
  -7  -3  -5   83.19    4.31
  -7  -3  -5   84.36    4.29
   7  -3   5   81.48    4.38
   7   3   5   90.20    4.21
  -7   3  -5   91.85    4.35
  -7   3  -5   86.13    4.38
  -7   3  -5   89.24    4.30
  -7   3  -5   83.95    4.44
  -7   3  -5   85.61    4.43
  -7   3  -5   91.21    4.44
  -7   3  -5   91.29    4.42
  -9  -3  -5  270.54   12.77
   9  -3   5  256.60   12.67
   9  -3   5  263.88   12.81
   9  -3   5  258.52   12.76
  -9  -3  -5  255.49   12.72
   9  -3   5  256.88   12.77
  -9  -3  -5  264.90   12.73
   9  -3   5  254.17   12.80
  -9  -3  -5  255.28   12.74
   9  -3   5  250.46   12.83
  -9  -3  -5  266.31   12.77
   9  -3   5  257.53   12.74
   9   3   5  265.11   12.69
  -9   3  -5  252.75   12.81
  -9   3  -5  265.20   12.84
  -9   3  -5  254.59   12.80
  -9   3  -5  268.66   12.72
  -9   3  -5  262.14   12.88
  -9   3  -5  268.57   12.88
  -9   3  -5  254.80   12.72
  11  -3   5    5.92    0.65
 -11  -3  -5    5.55    0.57
 -11  -3  -5    4.84    0.58
  11  -3   5    5.81    0.62
  11  -3   5    5.90    0.71
 -11  -3  -5    5.31    0.55
  11  -3   5    5.34    0.89
  11  -3   5    5.97    0.78
  11  -3   5    6.58    0.51
 -11  -3  -5    6.10    0.55
 -13  -3  -5    3.68    0.50
 -13  -3  -5    3.26    0.38
 -13  -3  -5    3.48    0.56
  13  -3   5    3.78    0.57
  13  -3   5    3.69    0.49
 -13  -3  -5    3.48    0.41
  13  -3   5    2.94    0.50
  13  -3   5    3.21    0.35
 -13   3  -5    3.50    0.53
  13   3   5    2.74    0.83
 -13   3  -5    3.41    0.45
  15  -3   5   34.60    1.85
 -15  -3  -5   33.15    1.74
 -15  -3  -5   35.04    1.79
 -16  -4   5   16.65    0.94
 -16  -4   5   18.42    1.05
  16  -4  -5   17.45    0.95
  16  -4  -5   17.68    0.93
 -16   4   5   18.00    1.04
  14  -4  -5    1.47    0.26
 -14  -4   5    1.46    0.32
  14  -4  -5    1.22    0.24
  14  -4  -5    1.36    0.29
 -14  -4   5    1.26    0.36
 -14  -4   5    1.05    0.36
 -14  -4   5    1.26    0.23
  14   4  -5    1.13    0.34
 -14   4   5    1.71    0.40
 -12  -4   5   20.26    1.10
  12  -4  -5   18.94    1.13
 -12  -4   5   21.14    1.20
 -12  -4   5   19.54    1.25
 -12  -4   5   21.31    1.27
  12  -4  -5   20.53    1.10
  12   4  -5   19.38    1.09
 -12   4   5   18.62    1.23
 -12   4   5   16.68    1.09
 -12   4   5   18.02    1.22
  10  -4  -5   21.49    1.15
 -10  -4   5   21.81    1.25
  10  -4  -5   20.16    1.19
 -10  -4   5   22.71    1.34
 -10  -4   5   19.62    1.31
  10  -4  -5   21.47    1.16
 -10  -4   5   21.86    1.35
 -10  -4   5   20.85    1.14
 -10   4   5   17.35    1.13
  10   4  -5   17.57    1.09
 -10   4   5   17.54    1.27
   8  -4  -5    0.90    0.24
  -8  -4   5    1.18    0.40
   8  -4  -5    0.75    0.26
  -8  -4   5    0.53    0.65
   8  -4  -5    0.76    0.24
  -8  -4   5    0.62    0.31
  -8  -4   5    0.50    0.37
  -8  -4   5    0.64    0.30
  -8  -4   5    0.67    0.25
   8  -4  -5    0.85    0.22
  -8   4   5    0.33    0.30
  -8   4   5    0.16    0.27
   8   4  -5    0.48    0.16
   8   4  -5    0.57    0.26
  -8   4   5    0.57    0.53
  -8   4   5    0.40    0.43
  -8   4   5    0.27    0.26
  -8   4   5    0.57    0.23
  -8   4   5    0.12    0.21
  -6  -4   5    0.24    0.35
   6  -4  -5   -0.05    0.32
   6  -4  -5   -0.08    0.20
  -6  -4   5    0.29    0.27
  -6  -4   5    0.20    0.29
  -6  -4   5    0.18    0.56
  -6  -4   5    0.23    0.37
  -6  -4   5    0.15    0.30
  -6  -4   5    0.19    0.50
   6  -4  -5    0.55    0.36
  -6  -4   5    0.05    0.25
   6  -4  -5    0.11    0.19
   6  -4  -5    0.33    0.20
  -6   4   5    0.23    0.20
  -6   4   5    0.03    0.18
   6   4  -5    0.21    0.21
  -6   4   5    0.17    0.32
   6   4  -5    0.26    0.14
  -6   4   5   -0.01    0.19
  -6   4   5    0.14    0.37
  -6   4   5   -0.07    0.38
  -6   4   5    0.20    0.18
  -4  -4   5    4.15    0.55
  -4  -4   5    4.07    0.70
  -4  -4   5    4.79    0.76
   4  -4  -5    4.14    0.44
   4  -4  -5    4.49    0.59
  -4  -4   5    4.36    0.67
  -4  -4   5    3.71    0.55
   4  -4  -5    4.37    0.62
   4  -4  -5    4.18    0.42
  -4  -4   5    3.91    0.58
  -4  -4   5    4.52    0.59
   4  -4  -5    4.08    0.44
   4  -4  -5    3.50    0.66
   4  -4  -5    5.21    0.48
  -2  -4   5    9.17    0.69
  -2  -4   5    8.20    0.67
  -2  -4   5    7.81    0.84
  -2  -4   5    9.05    0.79
   2  -4  -5    8.27    0.68
  -2  -4   5    8.92    0.87
   2  -4  -5    8.76    0.57
   2  -4  -5    9.45    0.73
  -2  -4   5    8.07    0.80
   2  -4  -5    9.46    0.62
   2  -4  -5    8.37    0.70
  -2  -4   5    8.65    0.67
  -2  -4   5    9.37    0.84
   2  -4  -5    9.06    0.55
   2   4  -5    7.26    0.58
   2   4  -5    7.62    0.62
   2   4  -5    7.12    0.61
  -2   4   5    6.92    0.78
  -2   4   5    7.35    0.55
  -2   4   5    8.24    0.68
  -2   4   5    7.92    0.57
   0  -4   5    0.84    0.34
   0  -4  -5    1.54    0.42
   0  -4  -5    1.96    0.47
   0  -4  -5    1.50    0.38
   0  -4   5    1.62    0.35
   0  -4   5    1.22    0.48
   0  -4  -5    1.15    0.28
   0  -4  -5    2.41    0.31
   0  -4   5    0.91    0.47
   0  -4   5    1.05    0.30
   0  -4   5    1.16    0.52
   0  -4   5    1.27    0.32
   0  -4   5    1.08    0.44
   0  -4  -5    1.15    0.25
   0   4  -5    1.57    0.37
   0   4  -5    1.89    0.35
   0   4  -5    2.15    0.42
   0   4  -5    1.74    0.37
   0   4  -5    2.23    0.35
   0   4  -5    2.05    0.38
   0   4   5    2.41    0.34
   0   4   5    2.25    0.27
  -2  -4  -5    4.34    0.65
   2  -4   5    4.40    0.78
   2  -4   5    3.95    0.74
   2  -4   5    4.29    0.51
   2  -4   5    4.75    0.56
  -2  -4  -5    4.43    0.73
  -2  -4  -5    4.64    0.42
  -2  -4  -5    4.22    0.46
   2  -4   5    3.85    0.50
  -2  -4  -5    4.23    0.57
  -2   4  -5    5.36    0.53
  -2   4  -5    5.75    0.60
   2   4   5    5.23    0.40
  -2   4  -5    5.05    0.59
  -2   4  -5    5.19    0.49
   2   4   5    5.35    0.48
   2   4   5    4.28    0.77
  -2   4  -5    4.67    0.60
  -2   4  -5    4.85    0.50
  -2   4  -5    5.50    0.57
  -4  -4  -5   38.22    2.20
   4  -4   5   40.53    2.15
   4  -4   5   40.04    2.34
   4  -4   5   44.65    2.12
  -4  -4  -5   38.82    2.08
  -4  -4  -5   35.25    2.12
   4  -4   5   41.63    2.26
  -4  -4  -5   38.42    2.09
  -4  -4  -5   38.34    2.14
   4  -4   5   40.56    2.14
   4  -4   5   37.24    2.28
  -4  -4  -5   35.29    2.10
   4  -4   5   36.79    2.24
   4  -4   5   36.87    2.16
  -4   4  -5   40.09    2.21
  -4   4  -5   40.19    2.18
   4   4   5   39.30    2.01
  -4   4  -5   40.64    2.17
   4   4   5   40.26    2.10
   4   4   5   41.63    2.27
  -4   4  -5   40.48    2.21
  -4   4  -5   39.16    2.18
  -4   4  -5   39.22    2.11
  -4   4  -5   38.64    2.20
  -6  -4  -5   20.12    1.20
   6  -4   5   19.52    1.16
  -6  -4  -5   18.64    1.27
   6  -4   5   20.94    1.57
   6  -4   5   21.83    1.27
  -6  -4  -5   20.75    1.24
  -6  -4  -5   19.26    1.23
   6  -4   5   19.49    1.24
   6  -4   5   21.93    1.33
  -6  -4  -5   21.36    1.27
   6  -4   5   20.39    1.30
  -6  -4  -5   20.40    1.40
   6  -4   5   20.38    1.36
  -6   4  -5   21.59    1.30
  -6   4  -5   20.04    1.33
  -6   4  -5   21.96    1.38
  -6   4  -5   21.02    1.34
  -6   4  -5   20.28    1.24
   6   4   5   20.69    1.44
  -6   4  -5   20.21    1.31
   6   4   5   22.38    1.14
   8  -4   5    9.94    0.64
   8  -4   5    9.88    0.84
  -8  -4  -5   10.41    0.74
   8  -4   5   10.50    0.77
  -8  -4  -5   10.19    0.69
   8  -4   5   10.67    0.76
  -8  -4  -5    9.95    0.75
  -8  -4  -5    9.79    0.74
   8  -4   5   10.00    0.81
   8  -4   5    9.51    0.91
  -8   4  -5    7.51    0.82
   8   4   5    6.93    1.18
  -8   4  -5    7.13    0.76
  -8   4  -5    6.92    0.79
  -8   4  -5    7.29    0.89
  -8   4  -5    7.67    1.15
 -10  -4  -5    4.24    0.61
  10  -4   5    4.34    0.43
  10  -4   5    3.95    0.61
 -10  -4  -5    4.36    0.76
  10  -4   5    4.69    0.70
 -10  -4  -5    3.42    0.49
 -10  -4  -5    3.73    0.66
  10  -4   5    3.60    0.53
  10  -4   5    3.28    0.55
 -10   4  -5    4.08    0.53
 -10   4  -5    4.80    0.61
 -10   4  -5    4.55    0.99
 -10   4  -5    3.94    0.64
 -10   4  -5    5.03    0.64
 -10   4  -5    4.82    0.66
 -12  -4  -5    5.68    0.51
  12  -4   5    7.22    1.38
 -12  -4  -5    6.21    0.60
  12  -4   5    5.93    0.57
 -12  -4  -5    6.08    0.56
  12  -4   5    5.78    0.85
  12  -4   5    5.85    0.98
 -12  -4  -5    5.96    0.52
  12  -4   5    5.25    0.57
 -12   4  -5    7.11    0.65
 -12   4  -5    6.83    0.57
 -12   4  -5    6.53    0.74
 -14  -4  -5   40.37    2.24
 -14  -4  -5   45.95    2.26
 -14  -4  -5   46.82    2.29
  14  -4   5   47.05    2.29
 -14   4  -5   43.04    2.34
 -14   4  -5   45.19    2.32
 -14   4  -5   46.03    2.28
 -15  -5   5   10.47    0.70
 -15  -5   5   10.68    0.75
  15  -5  -5   10.49    0.60
 -15   5   5   10.77    0.71
 -13  -5   5   47.94    2.49
  13  -5  -5   47.84    2.36
 -13  -5   5   46.71    2.45
 -13  -5   5   44.27    2.34
  13  -5  -5   46.44    2.37
  13  -5  -5   48.10    2.35
 -13  -5   5   46.42    2.48
 -13   5   5   47.52    2.46
 -13   5   5   44.91    2.34
  11  -5  -5    4.67    0.40
 -11  -5   5    4.48    0.47
  11  -5  -5    4.28    0.42
 -11  -5   5    4.43    0.63
  11  -5  -5    4.03    0.39
 -11  -5   5    4.40    0.67
 -11  -5   5    4.23    0.51
 -11  -5   5    3.87    0.54
 -11   5   5    3.78    0.61
  11   5  -5    3.47    0.60
 -11   5   5    3.42    0.38
 -11   5   5    3.57    0.50
 -11   5   5    3.71    0.55
   9  -5  -5    4.33    0.43
  -9  -5   5    4.71    0.59
   9  -5  -5    3.94    0.41
  -9  -5   5    4.80    0.63
   9  -5  -5    4.47    0.46
   9   5  -5    4.49    0.72
  -9   5   5    4.06    0.50
   9   5  -5    4.44    0.50
  -9   5   5    3.33    0.53
   9   5  -5    3.87    0.54
  -9   5   5    3.46    0.41
  -9   5   5    3.53    0.50
  -9   5   5    3.98    0.57
  -7  -5   5   71.10    3.69
  -7  -5   5   71.63    3.66
  -7  -5   5   72.23    3.70
   7  -5  -5   71.24    3.49
   7  -5  -5   65.84    3.47
   7  -5  -5   69.72    3.53
  -7  -5   5   75.01    3.71
   7  -5  -5   70.63    3.49
  -7  -5   5   68.48    3.70
  -7   5   5   72.57    3.53
  -7   5   5   70.74    3.54
  -7   5   5   69.38    3.64
  -7   5   5   60.96    3.83
   7   5  -5   72.11    3.60
  -7   5   5   67.00    3.86
   7   5  -5   70.06    3.52
   7   5  -5   61.45    3.64
  -5  -5   5   97.74    4.80
  -5  -5   5   93.47    4.81
   5  -5  -5   94.50    4.59
  -5  -5   5   96.13    4.80
   5  -5  -5   92.71    4.60
  -5  -5   5   99.98    4.83
   5  -5  -5   87.78    4.70
   5  -5  -5   91.29    4.64
   5  -5  -5   96.55    4.65
   5  -5  -5   97.11    4.80
  -5  -5   5   92.35    4.69
  -5  -5   5   96.97    4.84
  -5   5   5   83.60    4.88
  -5   5   5   90.22    4.64
  -5   5   5   92.55    4.66
  -5   5   5   89.39    4.69
   5   5  -5   90.94    4.71
   5   5  -5   86.55    4.64
  -5   5   5   92.29    4.76
  -5   5   5   89.15    4.95
  -5   5   5   95.16    4.64
  -3  -5   5    3.08    0.59
  -3  -5   5    2.61    0.59
  -3  -5   5    3.26    0.65
  -3  -5   5    2.65    0.60
   3  -5  -5    2.35    0.33
  -3  -5   5    2.30    0.44
   3  -5  -5    2.46    0.38
   3  -5  -5    2.12    0.47
  -3  -5   5    2.63    0.66
   3  -5  -5    2.54    0.33
  -3  -5   5    2.73    0.52
   3  -5  -5    2.58    0.54
   3  -5  -5    3.16    0.57
  -3  -5   5    2.35    0.49
   3   5  -5    3.42    0.42
  -3   5   5    3.25    0.37
  -3   5   5    3.57    0.85
  -3   5   5    3.78    0.40
   3   5  -5    3.23    0.68
  -3   5   5    3.47    0.47
   3   5  -5    2.62    0.49
   3   5  -5    3.85    0.54
   3   5  -5    3.51    0.74
   3   5  -5    3.57    0.58
   3   5  -5    3.24    0.45
   1  -5  -5   71.14    3.73
   1  -5  -5   70.13    3.58
  -1  -5   5   77.59    3.79
  -1  -5   5   72.98    3.80
   1  -5  -5   67.18    3.58
  -1  -5   5   72.63    3.66
   1  -5  -5   67.37    3.49
  -1  -5   5   73.48    3.62
  -1  -5   5   69.59    3.73
   1  -5  -5   64.58    3.63
  -1  -5   5   73.54    3.59
  -1  -5   5   77.48    3.80
  -1  -5   5   74.86    3.63
  -1  -5   5   71.74    3.76
   1   5  -5   68.37    3.69
   1   5  -5   70.26    3.68
   1   5  -5   69.41    3.54
   1   5  -5   69.38    3.66
  -1   5   5   70.69    3.58
   1   5  -5   69.43    3.62
  -1   5   5   64.15    3.57
   1   5  -5   69.85    3.72
   1   5  -5   70.64    3.66
  -1   5   5   70.60    3.59
   1  -5   5   55.57    3.10
   1  -5   5   60.29    3.06
   1  -5   5   54.82    3.16
   1  -5   5   58.78    2.99
  -1  -5  -5   61.91    3.01
  -1  -5  -5   56.26    2.85
  -1  -5  -5   58.27    2.96
  -1  -5  -5   60.42    2.98
   1  -5   5   61.08    3.00
   1  -5   5   61.19    3.16
  -1  -5  -5   59.11    3.11
  -1  -5  -5   60.06    2.98
   1  -5   5   57.59    3.16
  -1  -5  -5   57.75    3.04
   1  -5   5   58.03    3.01
  -1   5  -5   55.65    3.06
  -1   5  -5   56.13    2.92
  -1   5  -5   57.58    3.02
  -1   5  -5   55.66    3.07
  -1   5  -5   58.08    3.05
   1   5   5   54.78    2.94
   1   5   5   58.52    2.95
  -1   5  -5   55.60    3.05
  -1   5  -5   56.64    3.11
  -1   5  -5   52.82    3.07
  -3  -5  -5   43.20    2.23
   3  -5   5   42.47    2.23
   3  -5   5   40.42    2.23
  -3  -5  -5   41.58    2.20
  -3  -5  -5   42.91    2.20
  -3  -5  -5   43.59    2.20
   3  -5   5   43.07    2.23
  -3  -5  -5   46.60    2.28
   3  -5   5   39.53    2.37
  -3  -5  -5   41.58    2.31
   3  -5   5   42.93    2.35
   3  -5   5   40.45    2.28
   3  -5   5   40.65    2.35
  -3   5  -5   39.49    2.33
  -3   5  -5   39.00    2.23
  -3   5  -5   38.81    2.28
   3   5   5   40.27    2.14
  -3   5  -5   38.73    2.29
   3   5   5   42.81    2.17
  -3   5  -5   39.70    2.33
  -3   5  -5   40.00    2.31
  -3   5  -5   39.69    2.26
   5  -5   5    4.75    0.56
   5  -5   5    3.81    0.88
  -5  -5  -5    5.44    0.58
   5  -5   5    5.00    0.64
   5  -5   5    5.05    0.59
   5  -5   5    4.29    0.78
   5  -5   5    5.71    0.66
  -5  -5  -5    4.56    0.60
  -5  -5  -5    4.94    0.69
  -5  -5  -5    5.28    0.57
  -5   5  -5    6.38    0.73
  -5   5  -5    6.16    0.64
  -5   5  -5    6.18    0.69
   5   5   5    5.78    0.49
  -5   5  -5    5.82    0.59
  -5   5  -5    4.42    0.83
  -5   5  -5    6.17    0.76
  -5   5  -5    6.86    0.75
  -7  -5  -5   51.52    2.59
  -7  -5  -5   46.74    2.55
   7  -5   5   49.07    2.59
   7  -5   5   52.30    2.62
   7  -5   5   49.82    2.59
  -7  -5  -5   49.08    2.57
  -7  -5  -5   49.89    2.60
   7  -5   5   49.28    2.61
   7  -5   5   49.17    2.66
  -7   5  -5   49.31    2.72
  -7   5  -5   47.50    2.71
  -7   5  -5   48.01    2.64
   7   5   5   46.73    2.50
  -7   5  -5   46.57    2.60
  -7   5  -5   50.61    2.79
  -7   5  -5   48.22    2.67
  -9  -5  -5   29.43    1.60
   9  -5   5   30.48    1.63
   9  -5   5   27.89    1.61
   9  -5   5   29.77    1.64
   9  -5   5   27.96    1.58
  -9  -5  -5   28.75    1.56
  -9  -5  -5   26.97    1.57
   9  -5   5   27.16    1.68
  -9  -5  -5   28.87    1.59
  -9   5  -5   30.33    1.65
  -9   5  -5   29.38    1.59
  -9   5  -5   28.89    1.75
  -9   5  -5   26.47    1.94
  -9   5  -5   29.23    1.67
  -9   5  -5   30.00    1.70
 -11  -5  -5   39.25    1.94
  11  -5   5   36.50    1.98
  11  -5   5   37.26    1.99
  11  -5   5   39.34    1.96
  11  -5   5   36.65    1.93
 -11  -5  -5   41.76    1.98
 -11  -5  -5   37.29    1.94
 -11   5  -5   37.89    2.03
 -11   5  -5   33.51    2.21
 -11   5  -5   31.98    2.10
 -11   5  -5   38.67    1.98
 -12  -6   5   11.98    0.88
  12  -6  -5   12.45    0.67
 -12  -6   5   11.86    0.78
 -12  -6   5   12.28    0.83
  12  -6  -5   12.40    0.69
 -12   6   5   11.61    0.69
 -10  -6   5   29.97    1.77
 -10  -6   5   28.30    1.77
 -10  -6   5   28.78    1.75
  10  -6  -5   31.56    1.67
  10  -6  -5   31.35    1.63
 -10  -6   5   32.54    1.82
 -10   6   5   35.21    1.76
 -10   6   5   34.29    1.75
 -10   6   5   34.31    1.67
  -8  -6   5    7.57    0.77
  -8  -6   5    8.12    0.89
   8   6  -5   10.56    0.81
  -8   6   5   10.80    0.75
  -8   6   5   10.68    0.79
   8   6  -5   10.62    0.80
  -8   6   5   10.22    0.68
  -8   6   5   10.23    0.65
  -8   6   5   10.53    0.74
  -6  -6   5    1.70    0.45
   6  -6  -5    0.89    0.23
   6  -6  -5    1.04    0.19
  -6  -6   5    1.83    0.45
  -6  -6   5    1.41    0.35
  -6  -6   5    1.13    0.35
   6  -6  -5    1.04    0.33
  -6   6   5    0.88    0.79
  -6   6   5    1.42    0.40
  -6   6   5    1.12    0.33
   6   6  -5    1.39    0.33
  -6   6   5    1.23    0.27
  -6   6   5    0.94    0.27
   6   6  -5    1.31    0.33
  -6   6   5    1.26    0.31
   6   6  -5    2.13    0.39
   4  -6  -5   28.33    1.48
  -4  -6   5   28.62    1.73
   4  -6  -5   28.55    1.56
  -4  -6   5   29.26    1.79
   4  -6  -5   27.56    1.63
   4  -6  -5   28.45    1.70
  -4  -6   5   28.57    1.71
  -4  -6   5   28.39    1.73
  -4  -6   5   28.23    1.76
  -4  -6   5   29.06    1.63
   4  -6  -5   27.54    1.55
   4   6  -5   29.14    1.77
   4   6  -5   26.40    2.07
  -4   6   5   28.63    1.55
  -4   6   5   29.01    1.62
  -4   6   5   28.25    1.55
   4   6  -5   29.11    1.64
   4   6  -5   29.99    1.54
   4   6  -5   28.60    1.60
  -4   6   5   28.19    2.03
   4   6  -5   27.39    1.86
  -4   6   5   28.86    1.59
  -2  -6   5   32.62    1.89
   2  -6  -5   33.71    1.95
   2  -6  -5   33.07    1.93
   2  -6  -5   31.53    1.98
  -2  -6   5   32.26    2.07
   2  -6  -5   32.50    2.06
  -2  -6   5   33.63    2.10
   2  -6  -5   31.95    1.83
  -2  -6   5   31.49    2.09
   2  -6  -5   31.30    1.92
  -2  -6   5   32.56    2.12
   2   6  -5   43.41    2.03
  -2   6   5   43.23    1.96
   2   6  -5   43.49    2.14
   2   6  -5   42.88    1.92
  -2   6   5   42.70    2.45
   2   6  -5   40.72    2.26
  -2   6   5   42.65    1.95
   0  -6   5   32.65    1.84
   0  -6   5   31.46    1.99
   0  -6   5   31.50    1.79
   0  -6  -5   32.78    1.83
   0  -6   5   29.46    1.92
   0  -6  -5   31.81    1.94
   0  -6  -5   30.24    1.80
   0  -6  -5   31.08    1.86
   0  -6   5   32.42    2.01
   0  -6   5   34.15    2.00
   0  -6  -5   31.91    1.80
   0  -6   5   31.91    1.91
   0  -6   5   31.21    1.83
   0   6   5   35.16    2.28
   0   6  -5   34.78    1.97
   0   6  -5   36.81    2.06
   0   6   5   34.84    1.82
   0   6  -5   36.71    1.78
   0   6   5   37.24    1.81
   0   6  -5   35.80    1.89
   0   6   5   35.87    1.82
   0   6  -5   34.77    1.94
   0   6  -5   35.36    1.91
   0   6  -5   35.39    1.93
   0   6  -5   33.80    2.04
   2  -6   5    5.10    0.74
   2  -6   5    4.31    0.50
   2  -6   5    4.00    0.65
  -2  -6  -5    3.48    0.43
   2  -6   5    3.82    0.67
  -2  -6  -5    3.38    0.57
   2  -6   5    4.09    0.49
   2  -6   5    4.29    0.55
   2  -6   5    3.96    0.61
  -2  -6  -5    4.21    0.49
  -2  -6  -5    3.76    0.50
  -2  -6  -5    3.68    0.50
  -2   6  -5    4.41    0.64
   2   6   5    4.32    0.44
  -2   6  -5    4.68    0.88
  -2   6  -5    4.16    0.69
   2   6   5    3.95    0.62
  -2   6  -5    4.77    0.79
  -2   6  -5    4.52    0.58
  -2   6  -5    4.34    0.52
   2   6   5    4.50    0.46
  -2   6  -5    3.79    0.85
  -4  -6  -5   15.57    1.16
  -4  -6  -5   15.62    1.34
   4  -6   5   18.36    1.13
  -4  -6  -5   14.78    1.21
   4  -6   5   15.82    1.17
  -4   6  -5   19.53    1.19
  -4   6  -5   20.37    1.45
  -4   6  -5   19.48    1.14
   4   6   5   19.71    1.09
  -4   6  -5   19.05    1.31
   4   6   5   19.47    1.06
  -4   6  -5   20.51    1.28
  -4   6  -5   17.48    1.34
  -6  -6  -5   11.20    0.82
   6  -6   5   11.61    0.83
  -6  -6  -5   11.42    0.83
  -6  -6  -5   11.04    0.91
   6  -6   5   10.63    0.83
  -6  -6  -5   11.39    0.78
   6  -6   5   11.07    0.91
  -6   6  -5   15.19    1.18
   6   6   5   14.92    0.86
  -6   6  -5   15.15    0.92
  -6   6  -5   15.58    1.30
   8  -6   5   11.04    0.79
   8  -6   5   10.77    0.72
  -8  -6  -5   12.48    0.72
  -8  -6  -5   11.62    0.75
   8  -6   5   12.06    0.76
   8  -6   5   10.04    0.91
  -8  -6  -5   12.46    0.79
  -8   6  -5   11.94    0.85
  -8   6  -5   11.33    1.01
  -8   6  -5   11.74    0.82
  -8   6  -5   10.85    0.74
  10  -6   5    1.00    0.25
 -10  -6  -5    1.27    0.24
  10  -6   5    1.11    0.26
  10  -6   5    1.04    0.21
 -10   6  -5    1.95    0.46
 -10   6  -5    1.99    0.54
  -9  -7   5    3.31    0.43
   9  -7  -5    3.01    0.29
  -9  -7   5    2.81    0.48
  -9  -7   5    3.52    0.56
   9  -7  -5    3.09    0.27
  -9   7   5    3.10    0.46
   7  -7  -5   25.07    1.32
   7  -7  -5   25.12    1.27
  -7  -7   5   25.46    1.43
   7  -7  -5   26.34    1.35
  -7  -7   5   27.50    1.43
  -7  -7   5   23.95    1.44
  -7   7   5   25.08    1.32
  -7   7   5   24.75    1.39
   7   7  -5   22.51    1.42
  -7   7   5   24.85    1.38
   5  -7  -5   20.35    1.26
   5  -7  -5   24.49    1.18
   5  -7  -5   24.08    1.27
  -5  -7   5   23.69    1.37
   5  -7  -5   24.28    1.25
  -5  -7   5   22.04    1.35
  -5  -7   5   24.24    1.39
  -5  -7   5   23.62    1.29
  -5   7   5   23.41    1.30
  -5   7   5   23.22    1.24
  -5   7   5   23.20    1.24
   5   7  -5   21.84    1.48
  -5   7   5   21.69    1.32
   5   7  -5   21.38    1.38
   3  -7  -5   19.19    1.05
   3  -7  -5   19.06    1.15
  -3  -7   5   18.16    1.09
   3  -7  -5   20.28    1.08
  -3  -7   5   18.88    1.18
  -3  -7   5   17.70    1.19
   3  -7  -5   17.57    1.04
  -3  -7   5   18.12    1.16
   3  -7  -5   18.12    1.16
   3   7  -5   18.39    1.20
  -3   7   5   18.34    1.10
  -3   7   5   18.78    1.05
   3   7  -5   18.47    1.11
   3   7  -5   19.54    1.39
  -3   7   5   18.63    1.04
  -3   7   5   19.51    1.11
  -1  -7   5   30.15    1.60
   1  -7  -5   30.46    1.61
  -1  -7   5   31.66    1.73
  -1  -7   5   30.31    1.71
  -1  -7   5   31.55    1.76
   1  -7  -5   31.89    1.63
   1  -7  -5   28.80    1.70
   1  -7  -5   28.46    1.59
   1  -7  -5   29.59    1.65
  -1  -7   5   32.14    1.66
   1   7  -5   29.33    1.74
  -1   7   5   30.08    1.66
  -1   7   5   28.14    1.62
  -1   7   5   29.12    1.62
  -1   7   5   30.12    1.60
   1   7  -5   30.15    1.66
   1   7  -5   32.57    1.68
   1  -7   5   24.44    1.38
   1  -7   5   24.54    1.22
   1  -7   5   24.57    1.32
  -1  -7  -5   23.34    1.35
  -1  -7  -5   23.41    1.30
  -1  -7  -5   26.80    1.31
   1  -7   5   23.69    1.26
   1  -7   5   23.47    1.30
  -1  -7  -5   23.97    1.26
   1   7   5   20.44    1.24
  -1   7  -5   20.25    1.42
  -1   7  -5   21.73    1.31
   1   7   5   19.52    1.26
  -1   7  -5   21.48    1.31
  -3  -7  -5   16.89    0.91
   3  -7   5   14.11    0.85
  -3  -7  -5   15.46    0.95
  -3  -7  -5   15.25    0.89
  -3  -7  -5   14.55    0.84
   3  -7   5   15.14    0.84
   3  -7   5   13.99    0.88
   3  -7   5   14.43    0.90
  -3   7  -5   14.31    1.01
  -3   7  -5   13.93    0.89
   3   7   5   12.81    0.90
   3   7   5   13.42    0.85
   5  -7   5    1.74    0.32
  -5  -7  -5    1.74    0.31
  -5  -7  -5    1.76    0.29
   5  -7   5    1.65    0.29
  -5  -7  -5    1.78    0.31
   5  -7   5    1.49    0.23
   5  -7   5    1.62    0.28
  -5  -7  -5    1.32    0.34
  -5   7  -5    1.74    0.36
  -5   7  -5    1.79    0.33
   7  -7   5    7.71    0.48
   7  -7   5    8.11    0.53
   7  -7   5    8.20    0.63
  -7  -7  -5    6.94    0.70
  -7  -7  -5    7.89    0.51
  -7  -7  -5    7.03    0.52
   7  -7   5    8.84    0.50
  -7   7  -5    7.92    0.62
  -7   7  -5    7.25    0.51
  -2  -8   5    8.60    0.59
   2  -8  -5    8.88    0.61
   2   8  -5    9.82    0.72
   0  -8   5    3.53    0.35
   0  -8  -5    3.74    0.36
   0  -8  -5    3.95    0.46
   0   8  -5    4.11    0.50
  18   0  -6    7.89    0.55
  18   0  -6    7.14    0.42
 -18   0   6    7.03    0.50
  18   0  -6    6.47    0.47
 -18   0   6    7.68    0.69
 -18   0   6    7.08    0.50
 -16   0   6  139.93    6.88
 -16   0   6  145.26    6.93
  16   0  -6  133.48    7.04
  16   0  -6  136.28    6.82
 -16   0   6  142.18    7.00
 -16   0   6  140.97    6.92
 -16   0   6  138.60    6.84
  16   0  -6  140.35    6.88
  14   0  -6   32.58    1.84
 -14   0   6   33.26    1.79
  14   0  -6   34.61    1.76
  14   0  -6   33.14    1.82
 -14   0   6   34.44    1.97
 -14   0   6   35.20    1.88
 -14   0   6   33.66    1.91
 -14   0   6   34.29    1.82
 -12   0   6    4.95    0.62
  12   0  -6    4.34    0.42
 -12   0   6    4.90    0.52
 -12   0   6    4.41    0.64
  12   0  -6    4.87    0.46
 -12   0   6    3.87    0.61
 -12   0   6    4.61    0.78
 -12   0   6    4.74    0.47
  12   0  -6    4.52    0.44
 -12   0   6    4.94    0.44
 -10   0   6  486.77   24.33
 -10   0   6  497.60   24.38
  10   0  -6  508.26   24.32
 -10   0   6  495.58   24.28
 -10   0   6  502.96   24.30
 -10   0   6  466.84   24.34
 -10   0   6  529.96   24.55
  10   0  -6  514.70   24.31
 -10   0   6  491.45   24.40
  10   0  -6  519.13   24.26
   8   0  -6    0.72    0.21
  -8   0   6    0.44    0.30
   8   0  -6    0.85    0.20
  -8   0   6    0.68    0.21
  -8   0   6    0.15    0.74
  -8   0   6    0.55    0.30
   8   0  -6    0.82    0.51
  -8   0   6    0.40    0.25
  -8   0   6    0.38    0.19
  -8   0   6    0.50    0.22
   8   0  -6    0.69    0.19
   6   0  -6   60.42    3.18
  -6   0   6   67.96    4.26
  -6   0   6   64.84    3.51
  -6   0   6   62.75    3.21
   6   0  -6   65.66    3.19
   6   0  -6   62.73    3.52
  -6   0   6   63.02    3.34
   6   0  -6   65.17    3.36
   4   0  -6  168.57    8.61
  -4   0   6  177.94    8.49
   4   0  -6  174.03    8.48
   4   0  -6  169.29    8.76
  -4   0   6  179.84    8.74
  -4   0   6  175.39    8.61
  -4   0   6  175.55    8.99
  -2   0   6  271.34   13.16
  -2   0   6  275.42   13.17
  -2   0   6  283.40   13.56
   2   0  -6  262.27   13.15
  -2   0   6  259.82   13.25
  -2   0   6  257.57   13.17
   2   0  -6  268.74   13.15
   2   0  -6  280.51   13.46
  -2   0   6  283.70   13.36
   2   0  -6  270.65   13.29
   0   0   6    0.96    0.28
   0   0  -6    0.80    0.16
   0   0  -6    0.95    0.37
   0   0   6    0.84    0.37
   0   0   6    0.67    0.17
   0   0  -6    0.72    0.16
   0   0  -6    0.73    0.22
   0   0  -6    1.04    0.27
   2   0   6    0.51    0.17
  -2   0  -6    1.04    0.37
  -2   0  -6    0.63    0.24
   2   0   6    0.41    0.22
   2   0   6    0.75    0.17
  -2   0  -6    0.62    0.20
  -2   0  -6    0.56    0.19
   4   0   6  169.40    7.98
  -4   0  -6  154.39    8.25
   4   0   6  163.75    8.13
  -4   0  -6  165.52    8.02
  -4   0  -6  158.91    8.04
   4   0   6  166.57    7.99
   4   0   6  176.23    7.99
  -4   0  -6  168.72    8.04
  -4   0  -6  160.16    8.03
  -4   0  -6  156.90    7.98
   4   0   6  167.07    8.33
  -4   0  -6  151.40    8.55
  -4   0  -6  154.77    8.00
  -4   0  -6  171.33    8.09
  -6   0  -6   64.02    3.16
  -6   0  -6   59.96    3.16
  -6   0  -6   64.37    3.15
   6   0   6   64.05    3.11
   6   0   6   63.33    3.10
  -6   0  -6   57.16    3.21
  -6   0  -6   59.66    3.12
  -6   0  -6   54.61    3.14
  -6   0  -6   62.04    3.12
  -6   0  -6   60.93    3.21
  -6   0  -6   60.17    3.09
  -6   0  -6   58.20    3.23
   6   0   6   65.75    3.13
   6   0   6   60.21    3.23
   8   0   6   57.93    3.11
   8   0   6   56.59    2.95
  -8   0  -6   56.29    3.05
  -8   0  -6   58.45    3.04
  -8   0  -6   57.79    2.98
  -8   0  -6   56.30    3.01
   8   0   6   57.49    3.02
  -8   0  -6   58.31    3.01
  -8   0  -6   58.35    3.01
  -8   0  -6   58.69    3.01
   8   0   6   58.28    2.99
  -8   0  -6   58.90    3.03
   8   0   6   57.15    2.99
 -10   0  -6   28.71    1.66
  10   0   6   27.35    1.81
  10   0   6   29.43    1.64
  10   0   6   29.25    1.68
  10   0   6   29.81    1.72
 -10   0  -6   30.15    1.72
 -10   0  -6   29.45    1.64
  10   0   6   28.48    1.61
 -10   0  -6   30.00    1.70
 -10   0  -6   29.62    1.71
 -10   0  -6   28.80    1.64
 -10   0  -6   27.99    1.68
  10   0   6   29.12    1.69
 -10   0  -6   28.94    1.66
 -12   0  -6   20.99    1.23
  12   0   6   19.80    1.28
 -12   0  -6   20.33    1.31
  12   0   6   20.24    1.44
 -12   0  -6   20.99    1.28
  12   0   6   17.79    1.30
 -12   0  -6   20.29    1.22
 -12   0  -6   21.02    1.31
  12   0   6   20.07    1.19
 -12   0  -6   20.49    1.22
 -12   0  -6   21.84    1.35
  12   0   6   20.75    1.35
 -14   0  -6   57.93    3.03
  14   0   6   58.63    3.11
  14   0   6   58.88    3.02
  14   0   6   57.54    3.18
 -14   0  -6   58.55    3.03
 -14   0  -6   61.27    3.11
 -14   0  -6   61.15    3.03
 -14   0  -6   64.39    3.09
  16   0   6   22.01    1.20
 -16   0  -6   19.75    1.13
 -16   0  -6   21.94    1.21
  16   0   6   22.86    1.14
  17  -1  -6    5.78    0.36
  17  -1  -6    5.08    0.40
 -17  -1   6    5.42    0.40
 -17  -1   6    5.82    0.55
  17  -1  -6    5.07    0.41
 -17  -1   6    5.93    0.47
  17  -1  -6    4.93    0.52
  17   1  -6    4.91    0.46
 -17   1   6    5.31    0.56
  17   1  -6    5.25    0.41
  17   1  -6    5.30    0.37
 -17   1   6    5.61    0.47
  17   1  -6    5.42    0.44
 -15  -1   6    3.74    0.74
 -15   1   6    3.59    0.45
 -15   1   6    3.71    0.64
  15   1  -6    3.41    0.40
  15   1  -6    3.75    0.41
 -15   1   6    3.47    0.55
  15   1  -6    3.62    0.36
 -15   1   6    3.19    0.43
 -13  -1   6    3.63    0.94
 -13  -1   6    4.16    0.58
  13  -1  -6    3.39    0.41
 -13  -1   6    3.04    0.60
 -13  -1   6    3.55    0.50
 -13  -1   6    3.53    0.55
  13  -1  -6    4.00    0.36
 -13  -1   6    3.23    0.39
  13  -1  -6    3.47    0.42
 -13  -1   6    3.14    0.58
 -13  -1   6    3.09    0.42
 -13   1   6    3.74    0.44
 -13   1   6    4.21    0.44
 -13   1   6    4.35    0.80
  13   1  -6    4.16    0.42
 -13   1   6    3.78    0.70
 -13   1   6    3.95    0.58
  13   1  -6    3.56    0.40
 -13   1   6    3.42    0.68
  13   1  -6    4.06    0.43
 -11  -1   6   32.30    1.98
 -11  -1   6   31.79    1.83
 -11  -1   6   32.02    1.90
 -11  -1   6   29.68    1.99
  11  -1  -6   32.06    1.86
 -11  -1   6   31.83    1.93
 -11  -1   6   34.31    1.87
  11  -1  -6   31.96    1.80
 -11   1   6   38.72    2.17
  11   1  -6   36.63    1.84
 -11   1   6   39.37    2.01
  11   1  -6   37.81    1.88
 -11   1   6   38.45    1.85
 -11   1   6   38.55    1.88
 -11   1   6   36.82    1.97
 -11   1   6   38.71    1.92
  -9  -1   6   39.74    2.11
  -9  -1   6   38.16    2.04
   9  -1  -6   39.73    2.02
  -9  -1   6   39.53    2.16
  -9  -1   6   38.14    2.11
   9  -1  -6   41.61    2.07
  -9  -1   6   38.72    2.19
  -9  -1   6   38.00    2.22
  -9  -1   6   41.98    2.09
   9  -1  -6   38.90    2.16
  -9  -1   6   38.58    2.20
   9  -1  -6   40.71    2.07
  -9   1   6   38.39    2.27
  -9   1   6   38.38    2.05
   9   1  -6   40.63    2.06
  -9   1   6   40.49    2.08
   9   1  -6   42.03    2.06
  -9   1   6   40.88    2.07
  -9   1   6   38.89    2.05
  -9   1   6   41.34    2.18
  -9   1   6   39.30    2.14
   9   1  -6   38.17    2.05
   7  -1  -6   94.46    5.30
  -7  -1   6   97.97    5.50
   7  -1  -6   99.24    4.77
   7  -1  -6  101.33    4.81
  -7  -1   6  103.01    4.96
   7  -1  -6   95.76    5.04
  -7  -1   6   91.22    4.89
  -7  -1   6   99.61    4.87
  -7  -1   6  104.01    4.81
   7  -1  -6  106.47    4.82
  -7  -1   6   97.11    4.92
  -7  -1   6   95.64    4.91
   7   1  -6   97.68    4.99
   7   1  -6   96.45    4.80
  -7   1   6   95.04    4.88
   7   1  -6   96.46    4.80
  -7   1   6   92.97    5.25
  -7   1   6   96.78    5.00
  -7   1   6   94.52    4.91
  -7   1   6   93.73    4.80
  -7   1   6   94.24    5.67
  -5  -1   6  140.50    7.32
  -5  -1   6  148.12    7.20
   5  -1  -6  142.14    7.07
  -5  -1   6  142.48    7.58
   5  -1  -6  149.88    7.08
   5  -1  -6  142.76    7.25
  -5  -1   6  147.57    7.13
   5  -1  -6  145.02    7.47
  -5   1   6  149.32    7.43
   5   1  -6  131.06    7.55
  -5   1   6  144.33    7.08
  -5   1   6  142.17    7.24
   5   1  -6  150.24    7.25
  -5   1   6  149.89    7.79
   5   1  -6  146.68    7.08
  -5   1   6  147.12    7.07
  -5   1   6  146.86    7.11
   5   1  -6  144.64    7.07
  -3  -1   6  149.62    8.07
  -3  -1   6  159.49    8.36
  -3  -1   6  147.74    8.02
  -3  -1   6  158.00    7.99
  -3  -1   6  155.15    8.16
   3  -1  -6  154.40    7.98
   3  -1  -6  151.63    8.11
   3  -1  -6  154.82    8.27
   3   1  -6  174.56    8.03
   3   1  -6  149.59    7.98
  -3   1   6  184.04    8.29
   3   1  -6  171.04    8.15
  -3   1   6  174.09    8.14
   3   1  -6  176.06    8.34
  -3   1   6  183.36    7.99
  -3   1   6  165.60    8.01
  -3   1   6  181.23    8.59
  -1  -1   6  193.58    9.16
  -1  -1   6  183.63    9.18
  -1  -1   6  196.65    9.47
   1  -1  -6  185.44    9.25
  -1  -1   6  189.24    9.14
   1  -1  -6  178.42    9.12
  -1  -1   6  196.00    9.29
  -1  -1   6  197.35    9.14
  -1  -1   6  180.04    9.16
  -1   1   6  179.50    9.14
   1   1  -6  187.01    9.29
   1   1  -6  187.75    9.17
   1   1  -6  185.76    9.49
  -1   1   6  184.34    9.54
  -1   1   6  184.28    9.33
  -1   1   6  193.01    9.23
  -1  -1  -6  130.65    6.48
   1  -1   6  130.32    6.31
   1  -1   6  139.62    6.19
   1  -1   6  133.29    6.49
  -1  -1  -6  130.07    6.30
  -1  -1  -6  115.85    6.17
   1  -1   6  130.20    6.18
  -1   1  -6  118.75    6.20
   1   1   6  125.80    6.22
   1   1   6  122.16    6.14
  -1   1  -6  121.74    6.37
   1   1   6  120.28    6.14
  -1   1  -6  125.60    6.18
  -1   1  -6  126.57    6.20
   1   1   6  120.71    6.50
   1   1   6  128.16    6.32
  -1   1  -6  123.52    6.22
  -1   1  -6  123.75    6.64
  -3  -1  -6  270.16   13.76
   3  -1   6  284.66   13.77
   3  -1   6  299.23   13.98
   3  -1   6  275.46   13.96
   3  -1   6  273.15   13.61
   3  -1   6  289.72   13.64
   3  -1   6  282.07   13.62
  -3  -1  -6  282.19   13.61
  -3  -1  -6  275.73   14.00
   3   1   6  271.86   13.57
   3   1   6  274.10   13.73
  -3   1  -6  287.97   13.66
  -3   1  -6  277.88   13.66
  -3   1  -6  280.22   13.92
   3   1   6  281.32   13.57
  -3   1  -6  266.67   14.25
   3   1   6  285.43   13.94
   5  -1   6  133.97    6.69
  -5  -1  -6  132.69    6.73
  -5  -1  -6  130.97    6.67
  -5  -1  -6  132.98    6.72
   5  -1   6  134.59    6.72
  -5  -1  -6  128.70    6.72
   5  -1   6  130.90    6.78
  -5  -1  -6  132.80    6.75
   5  -1   6  140.27    6.75
   5  -1   6  137.98    6.73
   5  -1   6  129.57    6.91
  -5  -1  -6  126.73    6.71
  -5  -1  -6  129.62    6.73
  -5   1  -6  139.75    6.71
  -5   1  -6  140.46    6.77
  -5   1  -6  143.03    6.78
   5   1   6  143.52    7.08
  -5   1  -6  135.51    6.78
   5   1   6  146.19    6.68
  -5   1  -6  142.30    6.76
   5   1   6  151.95    6.68
  -5   1  -6  135.56    6.77
  -5   1  -6  137.22    6.72
  -5   1  -6  129.31    6.74
  -7  -1  -6   64.89    3.50
   7  -1   6   69.85    3.46
  -7  -1  -6   67.02    3.45
  -7  -1  -6   68.47    3.53
  -7  -1  -6   66.70    3.53
  -7  -1  -6   80.40    3.90
   7  -1   6   73.32    3.55
   7  -1   6   69.63    3.49
  -7  -1  -6   67.23    3.53
  -7  -1  -6   62.47    3.57
  -7  -1  -6   68.24    3.51
   7  -1   6   71.10    3.57
   7  -1   6   73.04    3.54
   7  -1   6   68.15    3.60
   7   1   6   66.48    3.46
   7   1   6   70.34    3.48
  -7   1  -6   67.35    3.55
  -7   1  -6   68.18    3.57
  -7   1  -6   67.63    3.62
  -7   1  -6   69.13    3.57
  -7   1  -6   64.71    3.55
  -7   1  -6   70.47    3.55
  -7   1  -6   69.30    3.59
   7   1   6   67.00    3.47
  -7   1  -6   69.98    3.58
   9  -1   6  228.74   10.97
  -9  -1  -6  228.11   10.93
   9  -1   6  222.31   10.86
  -9  -1  -6  225.59   10.92
   9  -1   6  227.50   11.00
  -9  -1  -6  221.39   10.90
   9  -1   6  222.72   10.95
   9  -1   6  220.84   10.89
  -9  -1  -6  237.04   10.92
   9  -1   6  226.33   11.01
  -9  -1  -6  215.93   10.98
   9  -1   6  231.19   10.92
  -9  -1  -6  218.12   10.93
  -9   1  -6  226.32   11.05
  -9   1  -6  216.32   10.94
  -9   1  -6  223.25   10.91
   9   1   6  214.32   10.89
  -9   1  -6  221.80   10.90
  -9   1  -6  222.70   10.97
  -9   1  -6  198.81   10.88
  -9   1  -6  218.05   10.99
   9   1   6  222.55   10.91
  -9   1  -6  220.35   10.94
   9   1   6  220.62   10.93
 -11  -1  -6   90.90    4.67
 -11  -1  -6   96.33    4.69
  11  -1   6   90.86    4.74
  11  -1   6   91.92    4.73
  11  -1   6   88.28    4.66
 -11  -1  -6   94.40    4.65
 -11  -1  -6   92.35    4.67
  11  -1   6   89.61    4.67
  11  -1   6   89.96    4.61
 -11  -1  -6   98.93    4.76
 -11  -1  -6   96.48    4.72
  11  -1   6   94.07    4.79
 -11   1  -6   95.39    4.72
 -11   1  -6   92.76    4.66
 -11   1  -6   94.09    4.66
 -11   1  -6   97.95    4.74
 -11   1  -6   93.53    4.76
  11   1   6   90.48    4.73
  11   1   6   85.74    4.68
 -11   1  -6   95.29    4.66
  11   1   6   84.84    4.61
  11   1   6   90.94    4.73
  11   1   6   88.22    4.65
 -11   1  -6   91.22    4.69
  13  -1   6    3.47    0.42
  13  -1   6    4.31    0.55
 -13  -1  -6    4.06    0.52
 -13  -1  -6    3.66    0.41
 -13  -1  -6    3.43    0.44
 -13   1  -6    3.83    0.53
  13   1   6    3.24    0.57
 -13   1  -6    3.28    0.48
 -13   1  -6    3.01    0.56
 -13   1  -6    3.59    0.47
 -13   1  -6    3.60    0.62
  13   1   6    3.08    0.75
  13   1   6    4.14    0.55
 -13   1  -6    3.96    0.58
 -15  -1  -6   24.81    1.30
 -15  -1  -6   23.37    1.37
 -15  -1  -6   23.90    1.28
  15  -1   6   26.35    1.28
 -15  -1  -6   25.07    1.34
  15  -1   6   24.52    1.37
 -15   1  -6   23.13    1.29
  15   1   6   23.55    1.30
  15   1   6   22.56    1.38
 -15   1  -6   25.20    1.36
 -15   1  -6   23.73    1.31
 -18  -2   6   26.30    1.41
 -18  -2   6   26.16    1.45
  18  -2  -6   26.15    1.37
  18  -2  -6   26.32    1.33
 -18  -2   6   26.44    1.37
 -18   2   6   28.73    1.42
  18   2  -6   26.42    1.35
 -18   2   6   28.58    1.46
  16  -2  -6   53.91    2.70
 -16  -2   6   51.11    2.80
  16  -2  -6   53.68    2.71
  16  -2  -6   54.34    2.65
 -16  -2   6   53.86    2.70
 -16  -2   6   53.51    2.75
 -16  -2   6   55.50    2.71
  16  -2  -6   50.26    2.76
 -16  -2   6   55.48    2.79
  16   2  -6   52.43    2.70
 -16   2   6   53.25    2.76
  16   2  -6   55.44    2.66
 -16   2   6   54.88    2.83
  16   2  -6   51.16    2.71
  14  -2  -6   53.19    2.89
 -14  -2   6   57.63    2.87
 -14  -2   6   57.12    2.94
  14  -2  -6   57.21    2.81
  14  -2  -6   57.70    2.92
  14  -2  -6   56.06    2.87
 -14  -2   6   54.48    2.97
 -14  -2   6   56.94    2.99
 -14  -2   6   53.35    2.86
  14   2  -6   58.19    2.87
 -14   2   6   57.51    3.01
  14   2  -6   55.63    2.87
  14   2  -6   56.16    2.84
 -12  -2   6  104.62    4.90
  12  -2  -6   95.31    4.82
 -12  -2   6   97.17    4.88
 -12  -2   6   93.03    4.95
 -12  -2   6   93.85    4.78
 -12  -2   6   96.37    4.85
  12  -2  -6   96.38    4.79
  12  -2  -6   94.02    4.72
 -12  -2   6   95.73    4.93
  12  -2  -6   94.13    4.80
 -12  -2   6   95.24    4.91
 -12  -2   6   97.00    4.78
  12   2  -6   94.37    4.74
  12   2  -6   95.67    4.78
 -12   2   6   96.19    4.83
 -12   2   6   93.95    4.75
 -12   2   6   98.79    4.93
 -12   2   6   93.97    4.87
  12   2  -6   95.68    4.78
  10  -2  -6   70.88    3.65
 -10  -2   6   78.24    3.81
  10  -2  -6   74.02    3.71
  10  -2  -6   70.04    3.73
 -10  -2   6   70.34    3.86
 -10  -2   6   73.47    3.76
 -10  -2   6   73.95    3.85
 -10  -2   6   71.60    3.72
  10  -2  -6   73.59    3.73
 -10  -2   6   69.80    3.82
 -10  -2   6   74.00    3.70
 -10  -2   6   71.32    3.79
 -10   2   6   76.50    3.83
 -10   2   6   77.90    4.02
  10   2  -6   73.90    3.70
 -10   2   6   74.82    3.79
  10   2  -6   75.28    3.70
 -10   2   6   74.86    3.75
 -10   2   6   75.71    3.69
   8  -2  -6   66.99    3.19
  -8  -2   6   58.55    3.31
  -8  -2   6   61.44    3.30
  -8  -2   6   61.48    3.20
   8  -2  -6   65.23    3.16
   8  -2  -6   64.92    3.21
  -8  -2   6   64.36    3.17
   8  -2  -6   65.05    3.12
  -8  -2   6   58.59    3.25
  -8  -2   6   63.69    3.22
   8  -2  -6   60.63    3.17
  -8  -2   6   62.50    3.24
  -8   2   6   62.96    3.24
  -8   2   6   61.30    3.14
   8   2  -6   62.09    3.16
  -8   2   6   63.78    3.17
  -8   2   6   66.23    3.44
  -8   2   6   65.20    3.29
  -8   2   6   62.56    3.20
   8   2  -6   60.80    3.14
   6  -2  -6   40.32    1.96
  -6  -2   6   36.35    2.07
  -6  -2   6   37.12    2.12
   6  -2  -6   37.80    2.28
  -6  -2   6   37.10    1.97
   6  -2  -6   41.31    1.99
  -6  -2   6   36.16    2.06
  -6  -2   6   39.57    2.04
   6  -2  -6   39.17    2.02
   6  -2  -6   37.41    1.91
  -6  -2   6   37.46    2.03
   6  -2  -6   39.88    1.95
  -6   2   6   37.66    1.99
  -6   2   6   38.24    1.99
  -6   2   6   38.91    2.17
  -6   2   6   36.90    2.04
  -6   2   6   35.85    2.94
   6   2  -6   38.13    1.93
   6   2  -6   37.64    1.94
  -6   2   6   40.19    2.56
   6   2  -6   38.16    3.12
  -6   2   6   39.62    1.96
  -6   2   6   36.93    2.09
  -6   2   6   38.13    1.98
  -4  -2   6  164.72    8.69
  -4  -2   6  148.95    8.60
   4  -2  -6  167.93    8.51
   4  -2  -6  165.33    8.48
   4  -2  -6  163.51    8.68
  -4  -2   6  166.96    8.51
   4  -2  -6  172.84    8.51
  -4  -2   6  166.55    8.56
  -4  -2   6  170.64    8.55
   4  -2  -6  167.83    8.92
  -4  -2   6  171.66    8.93
   4   2  -6  190.10    8.74
  -4   2   6  181.11    8.52
   4   2  -6  176.31    8.49
  -4   2   6  178.36    9.27
  -4   2   6  184.17    8.50
  -4   2   6  179.58    8.70
  -4   2   6  191.98    8.52
   4   2  -6  187.52    8.53
  -4   2   6  181.93    8.90
  -4   2   6  170.35    8.53
   4   2  -6  180.85    8.98
   4   2  -6  181.84    8.49
  -2  -2   6  199.75    9.91
  -2  -2   6  188.92    9.79
  -2  -2   6  201.81   10.11
  -2  -2   6  185.12    9.79
   2  -2  -6  184.24    9.87
   2  -2  -6  193.90   10.07
   2   2  -6  210.67   10.00
  -2   2   6  201.66    9.76
   2   2  -6  194.96    9.73
  -2   2   6  211.22    9.91
   2   2  -6  201.98    9.79
  -2   2   6  212.96    9.74
   2   2  -6  197.68   10.24
  -2   2   6  207.93   10.06
  -2   2   6  204.38    9.74
  -2   2   6  205.68   10.39
   0  -2   6   71.41    3.32
   0  -2  -6   70.36    3.42
   0  -2   6   72.67    3.47
   0  -2   6   69.89    3.36
   0  -2   6   71.41    3.36
   0  -2  -6   74.00    3.61
   0  -2   6   72.92    3.31
   0  -2   6   74.39    3.33
   0  -2   6   74.24    3.68
   0  -2   6   70.38    3.34
   0   2   6   58.11    3.75
   0   2  -6   59.63    3.32
   0   2  -6   58.73    3.62
   0   2  -6   60.50    3.85
   0   2   6   59.38    3.49
   0   2   6   61.86    3.27
   0   2   6   63.14    3.26
   0   2   6   64.09    3.39
   0   2  -6   59.11    3.28
   0   2   6   59.34    3.29
   0   2  -6   62.24    3.29
   0   2  -6   62.19    3.34
  -2  -2  -6   11.35    0.70
  -2  -2  -6   10.72    0.74
  -2  -2  -6   10.86    1.00
  -2  -2  -6   11.66    0.73
   2  -2   6   11.74    0.70
   2  -2   6   11.41    0.82
   2  -2   6   11.91    0.75
   2  -2   6   10.83    0.68
   2  -2   6   11.52    1.07
   2  -2   6   11.87    0.73
  -2  -2  -6   12.31    0.74
   2  -2   6   12.47    1.18
  -2  -2  -6   11.72    0.78
   2  -2   6   11.43    0.68
   2  -2   6   10.14    1.00
   2  -2   6   11.67    0.90
  -2   2  -6    9.00    0.69
   2   2   6    9.65    0.60
  -2   2  -6    9.45    0.68
  -2   2  -6    9.78    0.70
  -2   2  -6    9.10    0.76
  -2   2  -6    9.59    0.72
   2   2   6    9.72    0.63
   2   2   6    9.68    0.88
  -2   2  -6    9.11    0.62
  -2   2  -6    9.20    1.08
   2   2   6    9.67    0.69
   2   2   6    8.60    1.10
  -2   2  -6    8.62    1.41
   4  -2   6   84.24    4.22
  -4  -2  -6   81.27    4.20
  -4  -2  -6   77.07    4.59
  -4  -2  -6   89.57    4.23
  -4  -2  -6   82.76    4.21
  -4  -2  -6   81.39    4.23
  -4  -2  -6   79.37    4.24
   4  -2   6   82.02    4.22
  -4  -2  -6   82.09    4.14
  -4  -2  -6   83.91    4.20
   4  -2   6   80.42    4.15
   4  -2   6   83.10    4.25
   4  -2   6   77.65    4.36
   4  -2   6   84.53    4.48
   4  -2   6   80.97    4.31
   4  -2   6   79.59    4.84
   4  -2   6   85.18    4.28
  -4   2  -6   87.25    4.20
  -4   2  -6   84.68    4.25
  -4   2  -6   92.40    4.30
   4   2   6   89.79    4.14
  -4   2  -6   89.23    4.28
  -4   2  -6   86.98    4.23
  -4   2  -6   80.17    4.21
  -4   2  -6   91.79    4.29
   4   2   6   87.49    4.15
  -4   2  -6   80.24    4.44
   4   2   6   83.87    4.64
  -6  -2  -6   41.08    2.08
  -6  -2  -6   37.55    2.08
  -6  -2  -6   39.01    2.07
  -6  -2  -6   36.22    2.04
   6  -2   6   36.35    2.28
   6  -2   6   36.10    2.07
  -6  -2  -6   37.08    2.06
   6  -2   6   36.97    1.99
  -6  -2  -6   35.32    1.98
   6  -2   6   39.17    2.14
  -6  -2  -6   36.75    2.03
   6  -2   6   37.73    2.07
   6  -2   6   38.01    2.11
  -6  -2  -6   36.73    2.06
   6  -2   6   37.00    2.03
   6   2   6   40.27    1.97
  -6   2  -6   37.12    2.08
  -6   2  -6   39.19    2.12
  -6   2  -6   39.66    2.13
  -6   2  -6   40.09    2.13
   6   2   6   38.86    1.97
  -6   2  -6   40.12    2.06
  -6   2  -6   40.21    2.13
  -6   2  -6   42.20    2.15
   8  -2   6   44.23    2.16
  -8  -2  -6   41.85    2.41
  -8  -2  -6   45.51    2.21
   8  -2   6   44.14    2.28
  -8  -2  -6   45.30    2.25
  -8  -2  -6   43.61    2.26
   8  -2   6   45.38    2.28
  -8  -2  -6   44.64    2.24
  -8  -2  -6   43.34    2.21
   8  -2   6   46.75    2.34
   8  -2   6   44.63    2.22
  -8   2  -6   34.19    2.18
  -8   2  -6   34.08    2.24
  -8   2  -6   34.47    2.20
  -8   2  -6   34.04    2.25
  -8   2  -6   33.72    2.27
  10  -2   6   66.76    3.61
 -10  -2  -6   71.69    3.59
  10  -2   6   68.73    3.63
  10  -2   6   68.98    3.68
  10  -2   6   66.29    3.55
  10  -2   6   68.29    3.57
 -10  -2  -6   72.18    3.53
 -10  -2  -6   70.70    3.55
 -10  -2  -6   69.46    3.57
 -10  -2  -6   66.85    3.62
 -10  -2  -6   70.63    3.54
  10  -2   6   66.94    3.49
 -10   2  -6   68.78    3.60
 -10   2  -6   70.12    3.66
 -10   2  -6   69.51    3.58
  10   2   6   71.54    3.58
 -10   2  -6   68.97    3.54
 -10   2  -6   67.44    3.62
 -10   2  -6   68.73    3.71
 -10   2  -6   66.24    3.53
  10   2   6   70.04    3.54
  10   2   6   68.51    3.55
  12  -2   6    7.97    0.79
  12  -2   6    8.99    1.14
  12  -2   6    8.85    0.78
  12  -2   6    9.08    0.66
 -12  -2  -6    9.31    0.70
  12  -2   6    9.71    0.93
 -12  -2  -6    9.18    0.71
 -12  -2  -6    9.37    0.74
 -12  -2  -6    9.85    0.93
  12  -2   6    8.63    0.90
 -12  -2  -6   10.43    0.78
 -12   2  -6   10.80    0.81
 -12   2  -6   11.78    0.78
 -12   2  -6   11.66    0.84
  12   2   6   10.80    0.87
  12   2   6   10.89    0.86
  14  -2   6   27.68    1.54
 -14  -2  -6   28.06    1.62
 -14  -2  -6   28.10    1.48
 -14  -2  -6   29.45    1.52
  14  -2   6   27.71    1.54
  14  -2   6   28.78    1.44
 -14  -2  -6   27.50    1.46
 -14   2  -6   27.51    1.55
 -14   2  -6   26.54    1.54
  14   2   6   24.74    1.58
  14   2   6   25.73    1.58
 -14   2  -6   27.07    1.48
  17  -3  -6    0.72    0.14
 -17  -3   6    0.74    0.22
 -17  -3   6    0.60    0.27
 -17  -3   6    0.67    0.16
 -17   3   6    0.73    0.21
 -17   3   6    0.98    0.26
 -15  -3   6   20.97    1.26
  15  -3  -6   21.36    1.05
  15  -3  -6   21.32    1.14
 -15  -3   6   20.84    1.12
 -15  -3   6   21.91    1.25
 -15  -3   6   21.90    1.18
  15  -3  -6   20.14    1.11
  15   3  -6   18.52    1.13
  15   3  -6   18.68    1.13
 -15   3   6   19.66    1.23
  13  -3  -6   23.83    1.32
  13  -3  -6   24.15    1.24
 -13  -3   6   24.27    1.31
 -13  -3   6   23.84    1.45
 -13  -3   6   20.24    1.48
  13  -3  -6   24.36    1.34
 -13  -3   6   24.79    1.47
  13  -3  -6   24.11    1.30
 -13  -3   6   24.74    1.39
  13  -3  -6   25.35    1.63
  11  -3  -6  177.95    8.66
 -11  -3   6  173.49    8.79
 -11  -3   6  177.68    8.67
 -11  -3   6  172.86    8.85
  11  -3  -6  170.19    8.64
 -11  -3   6  168.09    8.80
  11  -3  -6  174.02    8.59
  11  -3  -6  169.42    8.68
 -11  -3   6  177.43    8.73
  11  -3  -6  170.81    8.69
  11   3  -6  181.31    8.65
 -11   3   6  181.30    8.66
 -11   3   6  188.16    8.73
 -11   3   6  183.93    8.81
  11   3  -6  174.47    8.64
 -11   3   6  179.86    8.76
 -11   3   6  183.96    9.03
   9  -3  -6    7.36    0.57
   9  -3  -6    7.52    0.56
  -9  -3   6    7.43    0.70
  -9  -3   6    7.97    0.88
  -9  -3   6    6.84    0.70
  -9  -3   6    7.33    0.55
   9  -3  -6    7.10    0.58
  -9  -3   6    7.09    0.84
   9  -3  -6    7.45    0.45
  -9  -3   6    7.38    0.61
   9  -3  -6    7.20    0.54
  -9   3   6    7.03    0.63
   9   3  -6    6.39    0.50
  -9   3   6    7.00    0.59
  -9   3   6    7.51    0.55
   9   3  -6    6.96    0.52
  -9   3   6    7.78    0.70
  -9   3   6    7.63    0.88
  -7  -3   6   40.91    2.70
   7  -3  -6   45.77    2.32
  -7  -3   6   44.22    2.33
   7  -3  -6   42.35    2.26
  -7  -3   6   40.73    2.53
  -7  -3   6   44.63    2.27
   7  -3  -6   44.76    2.27
  -7  -3   6   42.03    2.49
   7  -3  -6   43.66    2.30
  -7  -3   6   42.51    2.37
   7  -3  -6   40.77    2.18
   7   3  -6   45.72    2.25
  -7   3   6   45.33    2.40
  -7   3   6   46.57    2.29
  -7   3   6   46.20    2.26
   7   3  -6   46.90    2.25
  -7   3   6   45.22    2.32
  -7   3   6   45.74    2.56
  -5  -3   6   86.06    4.67
  -5  -3   6   87.34    4.79
   5  -3  -6   96.08    4.82
  -5  -3   6   87.27    4.80
  -5  -3   6   93.49    4.74
   5  -3  -6   84.29    4.76
  -5  -3   6   86.90    4.85
   5  -3  -6   86.93    4.69
  -5  -3   6   84.35    4.74
   5  -3  -6   83.67    4.65
   5  -3  -6   92.70    4.67
  -5  -3   6   89.71    4.84
  -5   3   6   94.41    4.71
  -5   3   6  105.69    4.69
  -5   3   6  101.83    4.94
   5   3  -6  107.46    4.67
  -5   3   6  108.35    4.70
  -5   3   6  100.10    4.81
   5   3  -6  107.75    4.67
  -5   3   6  104.64    4.70
  -3  -3   6   94.97    5.20
   3  -3  -6  105.36    5.06
  -3  -3   6  103.31    5.16
  -3  -3   6  102.38    5.18
   3  -3  -6  102.28    5.19
  -3  -3   6   97.95    5.07
  -3  -3   6   98.41    5.09
   3  -3  -6  102.40    5.09
   3  -3  -6  102.85    5.14
  -3  -3   6  100.78    5.23
  -3  -3   6   99.25    5.11
   3  -3  -6  101.29    5.04
  -3  -3   6   97.30    5.23
  -3   3   6  106.51    5.28
  -3   3   6  110.74    5.11
   3   3  -6  103.84    5.06
  -3   3   6  109.55    5.07
   3   3  -6  105.21    5.13
   3   3  -6   98.50    5.02
  -3   3   6  105.40    5.07
   3   3  -6  104.28    5.05
  -3   3   6  104.48    5.08
  -1  -3   6   26.03    1.52
   1  -3  -6   28.40    1.48
  -1  -3   6   28.18    1.61
  -1  -3   6   25.54    1.65
   1  -3  -6   28.97    1.52
  -1  -3   6   26.01    1.95
  -1  -3   6   26.66    1.67
  -1  -3   6   25.81    1.66
   1  -3  -6   28.30    1.55
  -1  -3   6   23.49    1.67
  -1  -3   6   28.48    1.52
   1  -3  -6   28.43    1.48
   1  -3  -6   26.42    1.41
   1  -3  -6   28.58    1.62
  -1  -3   6   27.58    1.70
  -1   3   6   29.12    1.52
   1   3  -6   26.47    2.49
  -1   3   6   26.99    1.48
  -1   3   6   28.21    1.64
   1   3  -6   26.01    1.42
   1   3  -6   27.66    1.47
   1   3  -6   27.48    1.46
  -1   3   6   26.77    2.33
  -1   3   6   29.78    1.45
   1   3  -6   26.66    1.51
  -1   3   6   29.95    1.45
   1   3  -6   26.87    1.53
  -1  -3  -6   75.34    3.70
  -1  -3  -6   80.39    3.71
   1  -3   6   77.99    3.88
   1  -3   6   82.53    3.77
   1  -3   6   83.20    3.73
   1  -3   6   83.54    3.88
  -1  -3  -6   84.12    3.72
   1  -3   6   83.91    3.78
  -1  -3  -6   75.40    3.63
   1  -3   6   77.29    4.30
   1  -3   6   76.31    3.77
  -1  -3  -6   77.31    3.71
  -1  -3  -6   81.70    3.78
  -1  -3  -6   79.39    3.83
   1   3   6   62.26    3.68
   1   3   6   63.95    3.66
  -1   3  -6   66.51    3.75
   1   3   6   67.66    3.81
  -1   3  -6   68.92    3.77
   1   3   6   64.94    3.65
  -1   3  -6   63.95    3.82
  -1   3  -6   68.87    3.76
  -1   3  -6   72.12    3.74
  -1   3  -6   70.25    3.76
  -1   3  -6   72.92    3.71
  -1   3  -6   64.62    3.73
  -1   3  -6   66.59    3.64
   3  -3   6   62.98    3.03
  -3  -3  -6   63.11    3.03
  -3  -3  -6   59.29    3.11
   3  -3   6   61.46    3.05
  -3  -3  -6   62.68    3.00
   3  -3   6   60.90    3.05
   3  -3   6   61.18    2.93
  -3  -3  -6   60.66    2.98
   3  -3   6   61.44    3.00
   3  -3   6   63.60    3.06
  -3  -3  -6   61.37    2.98
  -3  -3  -6   63.43    2.98
   3  -3   6   60.88    3.17
   3  -3   6   62.49    3.04
   3  -3   6   63.37    3.18
  -3  -3  -6   58.94    2.89
  -3   3  -6   52.86    2.97
  -3   3  -6   54.23    3.05
  -3   3  -6   53.94    3.05
  -3   3  -6   51.62    3.00
   3   3   6   56.00    2.91
  -3   3  -6   52.69    3.02
  -3   3  -6   54.93    3.04
  -3   3  -6   53.32    2.90
  -3   3  -6   54.75    3.01
   3   3   6   58.33    3.07
  -3   3  -6   53.94    3.03
  -3   3  -6   50.11    3.02
   3   3   6   54.06    2.92
   5  -3   6  102.89    5.05
  -5  -3  -6  105.06    5.04
   5  -3   6   97.76    5.01
   5  -3   6  106.05    5.20
   5  -3   6   97.74    4.94
   5  -3   6  100.41    5.08
   5  -3   6   96.25    5.02
   5  -3   6   96.18    5.19
  -5  -3  -6  108.50    5.06
  -5  -3  -6   93.21    4.99
   5  -3   6   97.89    5.07
  -5  -3  -6  101.31    5.01
   5  -3   6   94.79    5.08
  -5  -3  -6  100.53    5.01
  -5   3  -6   98.10    4.99
  -5   3  -6  103.89    5.13
  -5   3  -6   99.19    5.06
  -5   3  -6   99.89    5.12
   5   3   6   99.57    4.93
  -5   3  -6  100.17    5.08
   5   3   6  107.79    5.10
   5   3   6   96.60    4.93
  -5   3  -6  100.93    5.10
  -5   3  -6   96.45    5.01
   7  -3   6   29.07    1.80
  -7  -3  -6   31.04    1.68
  -7  -3  -6   32.49    1.67
  -7  -3  -6   29.78    1.67
   7  -3   6   29.43    1.66
   7  -3   6   30.64    1.58
   7  -3   6   30.51    1.74
   7  -3   6   28.84    1.81
   7  -3   6   29.65    1.68
   7  -3   6   29.57    1.70
  -7  -3  -6   30.43    1.63
  -7  -3  -6   28.04    1.64
   7  -3   6   29.96    1.72
  -7   3  -6   29.12    1.76
   7   3   6   28.32    1.55
  -7   3  -6   28.71    1.75
   7   3   6   30.24    1.72
  -7   3  -6   27.54    1.71
  -7   3  -6   27.69    1.82
  -7   3  -6   28.09    1.67
   7   3   6   29.24    1.59
  -7   3  -6   29.21    1.75
  -7   3  -6   28.96    1.66
  -9  -3  -6  181.03    8.74
   9  -3   6  187.74    8.82
   9  -3   6  184.28    8.74
  -9  -3  -6  189.86    8.72
   9  -3   6  178.99    8.84
   9  -3   6  187.22    8.76
   9  -3   6  178.87    8.75
  -9  -3  -6  172.80    8.71
   9  -3   6  172.19    8.79
  -9  -3  -6  186.59    8.75
   9  -3   6  182.94    8.65
  -9  -3  -6  184.33    8.72
  -9   3  -6  175.12    8.70
  -9   3  -6  174.67    8.86
  -9   3  -6  170.88    8.77
  -9   3  -6  172.95    8.81
   9   3   6  163.78    8.68
   9   3   6  179.07    8.81
  -9   3  -6  168.66    8.69
   9   3   6  162.16    8.66
  -9   3  -6  173.51    8.85
   9   3   6  158.41    8.66
 -11  -3  -6   17.51    1.04
 -11  -3  -6   17.85    1.08
 -11  -3  -6   16.91    1.03
  11  -3   6   16.92    0.98
  11  -3   6   17.32    1.14
  11  -3   6   16.98    1.23
  11  -3   6   17.90    1.44
 -11  -3  -6   16.97    1.05
  11  -3   6   15.09    1.05
  11  -3   6   17.40    1.13
 -11   3  -6   17.03    1.15
  11   3   6   16.48    1.25
 -11   3  -6   16.53    1.59
 -11   3  -6   16.61    1.17
  11   3   6   17.18    1.47
 -11   3  -6   17.67    1.10
 -13  -3  -6    8.04    0.61
  13  -3   6    6.90    0.61
 -13  -3  -6    7.31    0.55
 -13  -3  -6    6.95    0.52
  13  -3   6    7.31    0.80
 -13  -3  -6    7.22    0.62
  13  -3   6    6.74    0.48
 -13   3  -6    7.26    0.65
 -13   3  -6    7.57    0.58
  16  -4  -6   39.98    1.95
 -16  -4   6   38.35    1.96
 -16  -4   6   42.70    2.08
 -16   4   6   35.87    1.99
  14  -4  -6   53.81    2.63
 -14  -4   6   51.47    2.75
 -14  -4   6   54.29    2.76
  14  -4  -6   54.28    2.65
 -14  -4   6   52.04    2.71
  14  -4  -6   52.69    2.64
 -14  -4   6   50.88    2.63
  14   4  -6   49.79    2.66
  14   4  -6   50.14    2.64
 -14   4   6   53.90    2.75
 -12  -4   6   99.14    5.08
 -12  -4   6   90.35    4.69
  12  -4  -6   97.75    4.70
 -12  -4   6   96.67    4.84
  12  -4  -6   93.26    4.68
  12  -4  -6   93.65    4.72
  12   4  -6   98.32    4.69
 -12   4   6   91.42    4.68
 -12   4   6   94.46    4.76
 -12   4   6   91.52    4.77
  12   4  -6   94.38    4.68
 -10  -4   6   65.93    3.36
 -10  -4   6   60.97    3.33
  10  -4  -6   62.83    3.16
 -10  -4   6   62.72    3.33
  10  -4  -6   64.14    3.17
 -10  -4   6   60.72    3.16
 -10  -4   6   62.31    3.26
  10  -4  -6   63.83    3.21
  10   4  -6   59.78    3.14
  10   4  -6   61.85    3.15
 -10   4   6   63.35    3.24
 -10   4   6   63.49    3.31
 -10   4   6   61.82    3.17
 -10   4   6   63.37    3.27
  -8  -4   6   41.02    2.40
  -8  -4   6   41.83    2.19
  -8  -4   6   40.78    2.26
   8  -4  -6   42.12    2.14
   8  -4  -6   41.88    2.09
  -8  -4   6   40.39    2.28
  -8  -4   6   39.48    2.09
  -8  -4   6   44.63    2.32
   8  -4  -6   42.41    2.10
  -8   4   6   39.19    2.08
  -8   4   6   40.23    2.11
   8   4  -6   39.39    2.07
  -8   4   6   38.13    2.13
  -8   4   6   38.34    2.22
   8   4  -6   39.06    2.07
  -8   4   6   38.52    2.15
  -8   4   6   39.79    2.44
  -8   4   6   37.79    2.45
   6  -4  -6    5.16    0.45
  -6  -4   6    4.82    0.86
  -6  -4   6    4.66    0.57
  -6  -4   6    4.30    0.69
   6  -4  -6    4.41    0.46
  -6  -4   6    4.24    0.72
   6  -4  -6    4.62    0.43
  -6  -4   6    4.73    0.70
  -6  -4   6    4.13    0.53
  -6  -4   6    3.87    0.59
  -6  -4   6    4.29    0.58
  -6   4   6    6.09    0.51
  -6   4   6    6.54    0.83
  -6   4   6    5.91    0.49
  -6   4   6    5.99    0.69
  -6   4   6    6.09    0.84
   6   4  -6    5.47    0.43
  -4  -4   6   58.36    3.33
   4  -4  -6   64.36    3.21
  -4  -4   6   63.75    3.35
  -4  -4   6   64.04    3.31
  -4  -4   6   64.17    3.25
   4  -4  -6   62.89    3.15
  -4  -4   6   64.66    3.27
  -4  -4   6   57.70    3.14
  -4  -4   6   58.77    3.14
   4  -4  -6   68.14    3.18
   4  -4  -6   62.02    3.27
   4  -4  -6   60.58    3.08
  -4  -4   6   59.00    3.20
   4  -4  -6   59.82    3.13
  -4   4   6   61.14    3.39
  -4   4   6   58.72    3.26
  -4   4   6   60.97    3.13
   4   4  -6   63.03    3.20
  -4   4   6   63.73    3.15
   4   4  -6   59.23    3.08
  -4   4   6   60.84    3.17
   4   4  -6   62.59    3.14
   4   4  -6   58.71    3.21
  -4   4   6   63.25    3.13
   4   4  -6   63.10    3.12
   2  -4  -6  111.07    5.55
  -2  -4   6  112.04    5.61
   2  -4  -6  115.02    5.68
   2  -4  -6  117.99    5.54
   2  -4  -6  104.47    5.60
  -2  -4   6  107.74    5.77
  -2  -4   6  104.95    5.66
  -2  -4   6  115.99    5.78
   2  -4  -6  111.74    5.55
  -2  -4   6  111.97    5.57
  -2  -4   6  111.32    5.61
   2  -4  -6  105.52    5.61
  -2  -4   6  115.09    5.69
   2   4  -6  116.49    5.63
   2   4  -6  115.36    5.58
   2   4  -6  115.19    5.56
  -2   4   6  113.18    5.54
  -2   4   6  117.19    5.54
  -2   4   6  111.23    5.57
   2   4  -6  109.04    5.63
   2   4  -6  109.28    5.60
  -2   4   6  110.65    5.54
  -2   4   6  109.69    5.76
   2   4  -6  112.38    5.49
   0  -4   6    2.63    0.41
   0  -4   6    2.66    0.66
   0  -4  -6    2.73    0.33
   0  -4  -6    2.92    0.47
   0  -4  -6    2.86    0.44
   0  -4  -6    2.46    0.37
   0  -4   6    2.94    0.50
   0  -4   6    2.49    0.58
   0  -4   6    2.08    0.61
   0  -4  -6    2.80    0.49
   0  -4  -6    2.94    0.56
   0  -4   6    2.48    0.47
   0  -4   6    2.30    0.42
   0  -4   6    2.43    0.55
   0   4   6    3.11    0.35
   0   4  -6    3.59    0.51
   0   4  -6    3.06    0.39
   0   4   6    3.51    0.71
   0   4  -6    3.57    0.49
   0   4  -6    3.65    0.41
   0   4  -6    3.28    0.44
   0   4  -6    3.75    0.44
   0   4   6    3.65    0.58
   0   4   6    3.61    0.33
  -2  -4  -6    3.24    0.44
   2  -4   6    2.64    0.53
  -2  -4  -6    3.51    0.62
  -2  -4  -6    3.73    0.48
   2  -4   6    3.02    0.58
   2  -4   6    2.99    0.51
   2  -4   6    3.59    0.65
  -2  -4  -6    3.07    0.59
  -2  -4  -6    3.38    0.40
  -2  -4  -6    2.93    0.40
   2  -4   6    3.15    0.49
  -2  -4  -6    3.28    0.44
  -2   4  -6    2.46    0.53
   2   4   6    2.77    0.71
  -2   4  -6    3.19    0.50
  -2   4  -6    3.02    0.54
  -2   4  -6    3.33    0.47
  -2   4  -6    3.09    0.49
   2   4   6    3.06    0.33
   2   4   6    3.54    0.54
  -2   4  -6    3.22    0.52
   2   4   6    2.91    0.39
  -2   4  -6    3.12    0.43
  -2   4  -6    3.14    0.35
  -4  -4  -6   43.23    2.28
  -4  -4  -6   42.95    2.26
  -4  -4  -6   40.88    2.37
  -4  -4  -6   44.04    2.30
   4  -4   6   42.00    2.32
   4  -4   6   41.68    2.48
   4  -4   6   44.02    2.31
   4  -4   6   41.44    2.43
  -4  -4  -6   45.15    2.33
  -4  -4  -6   42.37    2.30
   4  -4   6   42.55    2.36
   4  -4   6   43.80    2.35
  -4   4  -6   36.89    2.67
  -4   4  -6   45.42    2.41
   4   4   6   43.97    2.22
   4   4   6   42.72    2.20
  -4   4  -6   42.98    2.41
  -4   4  -6   43.46    2.29
  -4   4  -6   42.85    2.35
  -4   4  -6   44.33    2.41
  -4   4  -6   43.70    2.37
   4   4   6   43.72    2.47
  -6  -4  -6   17.61    1.22
   6  -4   6   19.16    1.29
   6  -4   6   21.68    1.20
   6  -4   6   18.75    1.19
   6  -4   6   18.60    1.23
  -6  -4  -6   18.73    1.17
  -6  -4  -6   19.07    1.18
   6  -4   6   17.08    1.53
  -6  -4  -6   19.15    1.16
   6  -4   6   19.91    1.27
  -6  -4  -6   18.70    1.14
  -6   4  -6   19.75    1.33
   6   4   6   19.41    1.43
  -6   4  -6   20.11    1.23
  -6   4  -6   19.61    1.26
   6   4   6   18.57    1.05
  -6   4  -6   16.47    1.37
  -6   4  -6   19.67    1.29
  -6   4  -6   17.89    1.27
   6   4   6   17.66    1.11
   8  -4   6    1.18    0.34
   8  -4   6    1.08    0.28
   8  -4   6    1.33    0.38
   8  -4   6    1.58    0.40
  -8  -4  -6    1.58    0.35
  -8  -4  -6    1.28    0.33
  -8  -4  -6    1.42    0.33
  -8  -4  -6    1.37    0.36
   8  -4   6    1.01    0.45
   8  -4   6    1.53    0.34
  -8  -4  -6    0.99    0.24
  -8   4  -6    0.57    0.45
   8   4   6    0.93    0.30
  -8   4  -6    0.52    0.42
  -8   4  -6    0.50    0.34
  -8   4  -6    1.06    0.49
  10  -4   6   22.24    1.31
  10  -4   6   21.12    1.39
 -10  -4  -6   22.65    1.27
  10  -4   6   21.07    1.31
 -10  -4  -6   22.60    1.24
  10  -4   6   21.24    1.45
 -10  -4  -6   22.15    1.23
  10  -4   6   20.76    1.14
  10  -4   6   20.66    1.26
 -10  -4  -6   21.33    1.25
  10   4   6   21.42    1.50
 -10   4  -6   21.04    1.71
 -10   4  -6   21.28    1.30
 -10   4  -6   23.20    1.42
 -10   4  -6   21.84    1.36
 -10   4  -6   20.89    1.24
  12  -4   6    6.27    0.60
 -12  -4  -6    9.10    0.58
  12  -4   6    7.86    0.61
  12  -4   6    5.85    0.91
 -12  -4  -6    7.05    0.57
 -12  -4  -6    8.13    0.63
 -12  -4  -6    7.72    0.60
 -12   4  -6    9.66    0.86
 -12   4  -6    7.56    0.80
 -12   4  -6    8.99    0.62
 -15  -5   6    7.57    0.61
 -15  -5   6    7.08    0.54
  13  -5  -6   13.99    0.92
 -13  -5   6   17.54    1.06
 -13  -5   6   14.80    1.01
  13  -5  -6   16.95    0.90
  13  -5  -6   17.93    0.91
 -13  -5   6   14.95    1.02
 -13  -5   6   16.81    1.00
 -13   5   6   16.75    0.90
 -13   5   6   17.97    1.01
 -13   5   6   15.02    1.10
 -11  -5   6   21.28    1.25
  11  -5  -6   22.73    1.24
  11  -5  -6   24.33    1.24
  11  -5  -6   22.85    1.27
 -11  -5   6   21.68    1.40
 -11  -5   6   22.77    1.42
 -11  -5   6   23.48    1.42
 -11  -5   6   21.98    1.36
  11   5  -6   23.12    1.31
 -11   5   6   25.32    1.37
 -11   5   6   22.93    1.36
 -11   5   6   24.04    1.35
  11   5  -6   23.65    1.32
  11   5  -6   23.16    1.50
 -11   5   6   23.48    1.25
  -9  -5   6   41.38    2.21
   9  -5  -6   38.60    2.06
   9  -5  -6   39.69    1.99
  -9  -5   6   38.24    2.19
  -9  -5   6   37.76    2.17
  -9  -5   6   38.53    2.14
   9  -5  -6   39.72    2.04
  -9  -5   6   33.01    2.00
   9   5  -6   40.20    2.14
  -9   5   6   39.38    2.02
  -9   5   6   37.58    2.09
  -9   5   6   38.86    2.13
   9   5  -6   38.90    2.04
   9   5  -6   39.73    2.03
  -9   5   6   38.56    2.07
  -9   5   6   36.20    2.00
   7  -5  -6   14.02    0.89
   7  -5  -6   14.26    0.93
  -7  -5   6   16.19    1.15
  -7  -5   6   15.80    1.17
  -7  -5   6   14.17    1.23
  -7  -5   6   15.45    1.09
   7  -5  -6   14.65    0.92
  -7  -5   6   15.80    1.11
   7   5  -6   17.05    0.97
  -7   5   6   13.71    1.61
  -7   5   6   15.96    0.94
  -7   5   6   15.33    1.09
  -7   5   6   15.44    0.99
  -7   5   6   15.53    0.93
   7   5  -6   16.45    0.94
  -7   5   6   14.70    1.51
   7   5  -6   16.39    1.05
  -7   5   6   16.40    0.99
  -5  -5   6   53.43    2.94
   5  -5  -6   53.52    2.91
   5  -5  -6   48.12    2.82
  -5  -5   6   49.52    2.82
  -5  -5   6   53.59    2.95
  -5  -5   6   49.59    2.71
   5  -5  -6   52.21    2.70
   5  -5  -6   52.91    2.76
   5  -5  -6   49.28    2.77
   5  -5  -6   54.44    2.74
  -5  -5   6   53.23    2.98
  -5  -5   6   53.16    2.90
  -5  -5   6   48.84    2.90
  -5   5   6   57.47    2.82
   5   5  -6   56.43    2.72
  -5   5   6   55.10    2.88
   5   5  -6   54.31    2.89
  -5   5   6   55.86    3.16
  -5   5   6   56.39    2.78
   5   5  -6   56.69    2.77
  -5   5   6   55.76    2.76
   5   5  -6   56.10    2.86
  -5   5   6   55.61    2.75
  -5   5   6   51.40    3.12
   5   5  -6   56.17    2.80
   3  -5  -6   70.61    3.68
   3  -5  -6   70.16    3.62
   3  -5  -6   71.56    3.55
  -3  -5   6   70.70    3.61
  -3  -5   6   75.70    3.80
  -3  -5   6   75.77    3.79
   3  -5  -6   70.49    3.76
  -3  -5   6   71.56    3.67
  -3  -5   6   72.92    3.80
   3  -5  -6   76.03    3.64
  -3  -5   6   71.95    3.70
  -3  -5   6   67.40    3.64
  -3  -5   6   74.07    3.85
  -3  -5   6   76.39    3.84
   3   5  -6   70.13    3.70
   3   5  -6   74.85    3.66
   3   5  -6   70.83    3.79
   3   5  -6   70.25    3.57
   3   5  -6   72.60    3.74
   3   5  -6   71.59    3.69
  -3   5   6   66.66    3.60
  -3   5   6   68.39    3.63
  -3   5   6   71.88    3.62
  -3   5   6   62.65    3.92
   3   5  -6   73.16    3.72
   1  -5  -6   91.30    4.38
   1  -5  -6   88.95    4.51
  -1  -5   6   82.11    4.52
  -1  -5   6   81.68    4.39
  -1  -5   6   81.59    4.44
   1  -5  -6   90.03    4.39
   1  -5  -6   88.05    4.44
  -1  -5   6   90.22    4.54
  -1  -5   6   85.69    4.58
  -1  -5   6   84.69    4.37
   1  -5  -6   87.05    4.27
  -1  -5   6   88.02    4.41
  -1  -5   6   84.32    4.54
  -1  -5   6   87.45    4.52
   1  -5  -6   88.78    4.37
   1   5  -6   85.07    4.45
  -1   5   6   91.02    4.41
   1   5  -6   85.93    4.49
   1   5  -6   83.71    4.51
   1   5  -6   86.30    4.32
  -1   5   6   86.24    4.37
  -1   5   6   91.23    4.36
  -1   5   6   88.99    4.36
  -1   5   6   94.52    5.13
   1   5  -6   85.05    4.41
   1   5  -6   86.63    4.47
   1   5  -6   84.03    4.44
  -1  -5  -6   26.31    1.41
  -1  -5  -6   27.07    1.52
   1  -5   6   27.91    1.58
   1  -5   6   28.91    1.72
  -1  -5  -6   26.39    1.52
   1  -5   6   27.21    1.76
   1  -5   6   28.12    1.69
  -1  -5  -6   26.22    1.66
   1  -5   6   27.01    1.58
   1  -5   6   27.57    1.64
  -1  -5  -6   27.73    1.60
   1  -5   6   27.35    1.58
  -1  -5  -6   27.40    1.54
  -1  -5  -6   26.24    1.56
  -1   5  -6   28.58    1.63
  -1   5  -6   28.45    1.71
  -1   5  -6   27.80    1.63
  -1   5  -6   28.21    1.48
  -1   5  -6   27.58    1.64
   1   5   6   26.74    1.56
  -1   5  -6   27.55    1.66
  -1   5  -6   28.19    1.69
   1   5   6   27.88    1.50
   1   5   6   28.21    1.50
  -1   5  -6   28.36    1.59
   3  -5   6   53.29    3.00
   3  -5   6   53.97    2.84
  -3  -5  -6   53.24    2.82
   3  -5   6   56.84    2.94
   3  -5   6   53.29    2.91
  -3  -5  -6   55.65    2.81
  -3  -5  -6   55.48    2.92
   3  -5   6   55.00    2.96
   3  -5   6   55.57    2.85
  -3  -5  -6   56.48    2.86
  -3  -5  -6   58.32    2.81
  -3   5  -6   52.01    2.91
   3   5   6   52.08    2.74
  -3   5  -6   53.13    2.87
  -3   5  -6   53.76    2.97
  -3   5  -6   45.64    3.03
  -3   5  -6   53.20    2.95
  -3   5  -6   52.78    2.89
  -5  -5  -6   89.73    4.45
  -5  -5  -6   90.66    4.48
   5  -5   6   93.67    4.49
  -5  -5  -6   89.63    4.45
   5  -5   6   88.04    4.46
   5  -5   6   89.16    4.55
  -5  -5  -6   88.63    4.51
  -5  -5  -6   83.49    4.41
   5  -5   6   89.26    4.47
   5  -5   6   87.93    4.61
  -5   5  -6   82.66    4.42
  -5   5  -6   97.96    5.02
  -5   5  -6   84.13    4.58
  -5   5  -6   82.83    4.54
  -5   5  -6   83.57    4.50
   5   5   6   87.99    4.38
   5   5   6   88.19    4.37
  -5   5  -6   85.17    4.50
   7  -5   6    3.21    0.61
  -7  -5  -6    3.05    0.46
  -7  -5  -6    2.89    0.56
   7  -5   6    3.21    0.59
   7  -5   6    3.62    0.60
   7  -5   6    2.77    0.53
  -7  -5  -6    3.26    0.47
  -7  -5  -6    3.20    0.45
   7  -5   6    2.64    0.43
  -7   5  -6    3.82    0.67
  -7   5  -6    2.96    0.62
  -7   5  -6    4.31    0.64
  -7   5  -6    3.94    0.88
  -7   5  -6    3.34    0.56
  -7   5  -6    3.53    0.54
   9  -5   6   22.96    1.27
   9  -5   6   22.05    1.30
  -9  -5  -6   21.72    1.27
   9  -5   6   21.69    1.39
  -9  -5  -6   23.45    1.25
  -9  -5  -6   20.85    1.25
   9  -5   6   22.60    1.29
  -9  -5  -6   23.20    1.27
   9  -5   6   22.89    1.32
  -9   5  -6   21.62    1.25
  -9   5  -6   22.17    1.35
  -9   5  -6   22.39    1.36
  -9   5  -6   20.49    1.42
  -9   5  -6   23.29    1.32
 -11  -5  -6   40.56    2.08
  11  -5   6   36.73    1.98
  11  -5   6   34.90    2.01
 -11  -5  -6   42.34    1.98
 -11  -5  -6   34.18    2.02
  11  -5   6   38.08    1.95
 -11   5  -6   38.79    1.97
 -11   5  -6   37.68    2.03
 -12  -6   6    5.08    0.62
 -12  -6   6    4.21    0.56
  12  -6  -6    3.77    0.31
 -12  -6   6    3.71    0.45
  12  -6  -6    3.74    0.42
 -12   6   6    3.39    0.34
 -12   6   6    4.30    0.73
 -12   6   6    3.18    0.47
 -10  -6   6   42.02    2.18
 -10  -6   6   38.43    2.14
 -10  -6   6   38.96    2.14
 -10  -6   6   38.53    2.16
  10  -6  -6   37.88    2.03
  10  -6  -6   39.70    2.01
 -10   6   6   42.18    2.12
  10   6  -6   37.12    2.13
 -10   6   6   40.05    2.03
 -10   6   6   42.49    2.11
 -10   6   6   41.59    2.12
   8  -6  -6    9.72    0.55
  -8  -6   6    8.53    0.75
  -8  -6   6    9.57    0.74
  -8  -6   6    9.32    0.74
   8  -6  -6    9.99    0.60
  -8  -6   6    9.97    0.86
   8   6  -6    7.84    0.74
   8   6  -6    7.94    0.68
   8   6  -6    9.03    0.74
  -8   6   6    8.44    0.63
  -8   6   6    8.76    0.59
  -8   6   6    8.34    0.66
  -8   6   6    8.66    0.67
  -8   6   6    7.82    0.74
  -6  -6   6    2.54    0.66
  -6  -6   6    2.42    0.52
   6  -6  -6    3.14    0.36
  -6  -6   6    2.36    0.52
   6  -6  -6    3.08    0.31
  -6  -6   6    2.71    0.53
  -6   6   6    3.65    0.45
   6   6  -6    3.02    0.47
  -6   6   6    3.52    0.37
  -6   6   6    3.30    0.50
   6   6  -6    4.54    0.88
  -6   6   6    3.38    0.38
   6   6  -6    3.38    0.49
   6   6  -6    3.18    0.49
  -6   6   6    3.63    1.03
  -6   6   6    3.60    0.70
   4  -6  -6    9.30    0.72
   4  -6  -6    9.79    0.82
   4  -6  -6   10.02    0.85
  -4  -6   6   10.85    0.96
  -4  -6   6   10.91    0.89
  -4  -6   6   10.63    0.93
  -4  -6   6   10.77    0.99
   4  -6  -6    9.97    0.70
  -4  -6   6    9.11    0.85
  -4  -6   6   10.79    0.89
   4  -6  -6    9.63    0.62
   4   6  -6   11.47    0.70
   4   6  -6   11.72    0.77
   4   6  -6   11.58    0.99
   4   6  -6   11.50    0.82
   4   6  -6   11.01    1.11
   4   6  -6   11.44    0.89
  -4   6   6    8.93    0.81
  -4   6   6   10.00    0.69
  -4   6   6   10.07    1.37
  -4   6   6   11.09    0.74
   4   6  -6   12.07    0.97
  -2  -6   6   23.66    1.31
   2  -6  -6   23.40    1.32
   2  -6  -6   23.99    1.35
  -2  -6   6   24.99    1.50
  -2  -6   6   21.99    1.47
  -2  -6   6   22.13    1.50
   2  -6  -6   24.13    1.22
  -2  -6   6   22.35    1.39
  -2  -6   6   22.98    1.54
   2  -6  -6   24.96    1.39
  -2  -6   6   23.51    1.42
   2  -6  -6   24.04    1.46
   2  -6  -6   23.54    1.31
  -2  -6   6   21.14    1.54
   2   6  -6   23.62    1.43
   2   6  -6   23.98    1.58
   2   6  -6   22.81    1.28
   2   6  -6   22.27    1.92
  -2   6   6   24.25    1.86
  -2   6   6   23.02    1.32
  -2   6   6   24.16    1.34
   2   6  -6   22.00    1.57
   2   6  -6   21.77    1.47
   2   6  -6   24.70    1.38
  -2   6   6   24.85    1.31
   2   6  -6   23.27    1.44
  -2   6   6   24.57    1.37
   0  -6   6   22.18    1.29
   0  -6   6   21.43    1.22
   0  -6   6   22.31    1.38
   0  -6  -6   21.33    1.21
   0  -6   6   22.34    1.45
   0  -6  -6   22.42    1.36
   0  -6   6   21.49    1.36
   0  -6   6   21.59    1.25
   0  -6   6   22.22    1.35
   0  -6  -6   22.50    1.28
   0  -6  -6   22.85    1.24
   0  -6   6   22.80    1.49
   0  -6  -6   22.30    1.21
   0   6  -6   18.49    1.55
   0   6  -6   19.45    1.38
   0   6  -6   18.86    1.42
   0   6  -6   20.03    1.60
   0   6  -6   21.40    1.18
   0   6  -6   20.49    1.27
   0   6   6   21.06    1.19
   0   6   6   20.92    1.24
   0   6   6   20.34    1.20
   0   6  -6   19.40    1.33
   0   6   6   20.57    1.26
   0   6  -6   19.97    1.29
  -2  -6  -6    0.40    0.25
  -2  -6  -6    0.29    0.40
   2  -6   6    0.51    0.31
   2  -6   6    0.72    0.38
  -2  -6  -6    1.38    0.39
   2  -6   6    0.61    0.34
   2  -6   6    0.91    0.38
   2  -6   6    0.66    0.40
  -2  -6  -6    0.56    0.33
   2   6   6    1.26    0.45
  -2   6  -6    0.73    0.49
  -2   6  -6    0.98    0.40
  -2   6  -6    1.05    0.49
  -2   6  -6    1.09    0.42
  -4  -6  -6   12.81    0.83
   4  -6   6   12.24    0.94
  -4  -6  -6   12.34    0.90
   4  -6   6   13.05    0.86
   4  -6   6   11.41    0.79
  -4  -6  -6    9.88    0.88
   4  -6   6   13.06    0.82
  -4  -6  -6   12.08    0.80
  -4  -6  -6   12.08    0.76
   4   6   6   12.29    0.78
   4   6   6   12.34    0.80
  -4   6  -6   12.23    0.85
  -4   6  -6   11.77    0.89
  -4   6  -6   11.96    1.19
  -4   6  -6   12.96    1.25
  -4   6  -6   11.94    0.84
  -4   6  -6   12.71    1.01
  -4   6  -6   11.78    1.07
   6  -6   6    7.85    0.77
  -6  -6  -6    9.28    0.64
  -6  -6  -6    9.92    0.65
  -6  -6  -6    9.15    0.59
   6  -6   6    9.22    0.65
   6  -6   6    8.30    0.60
   6  -6   6    8.50    0.68
  -6  -6  -6    9.81    0.75
  -6  -6  -6    8.82    0.79
  -6   6  -6    7.40    0.62
  -6   6  -6    7.23    0.73
  -6   6  -6    6.72    0.69
  -6   6  -6    7.67    0.84
  -8  -6  -6   13.69    0.83
   8  -6   6   13.44    0.88
   8  -6   6   13.44    0.83
  -8  -6  -6   13.97    0.81
   8  -6   6   12.41    0.79
  -8  -6  -6   14.31    0.85
  -8   6  -6   14.30    0.81
  -8   6  -6   13.27    1.05
  -8   6  -6   14.28    0.92
  -8   6  -6   13.30    0.87
 -10  -6  -6    2.30    0.36
  10  -6   6    2.25    0.38
 -10  -6  -6    2.56    0.54
  10  -6   6    2.38    0.29
  -9  -7   6    1.66    0.36
   9  -7  -6    2.42    0.24
  -9  -7   6    2.24    0.41
  -9  -7   6    2.12    0.36
   9  -7  -6    2.25    0.23
  -9   7   6    1.87    0.43
  -9   7   6    2.21    0.25
   7  -7  -6   11.76    0.69
   7  -7  -6   11.73    0.64
   7  -7  -6   12.30    0.72
  -7  -7   6   11.72    0.79
  -7  -7   6   11.58    0.79
  -7  -7   6   11.57    0.80
  -7   7   6   12.39    0.80
  -7   7   6   12.98    0.77
   7   7  -6   11.69    0.83
  -7   7   6   12.26    0.69
   5  -7  -6    8.99    0.57
  -5  -7   6    8.77    0.70
  -5  -7   6    8.61    0.70
   5  -7  -6    7.83    0.48
  -5  -7   6    9.16    0.67
  -5  -7   6    8.72    0.66
   5  -7  -6    8.04    0.54
   5   7  -6    8.54    0.64
  -5   7   6    7.44    0.54
  -5   7   6    8.09    0.55
  -5   7   6    8.16    0.62
  -5   7   6    8.07    0.87
   5   7  -6    7.63    0.79
  -3  -7   6   30.78    1.66
   3  -7  -6   31.68    1.55
   3  -7  -6   29.62    1.60
  -3  -7   6   30.73    1.56
   3  -7  -6   28.93    1.52
   3  -7  -6   31.36    1.53
  -3  -7   6   30.50    1.64
  -3  -7   6   29.12    1.63
   3   7  -6   28.44    1.75
  -3   7   6   27.17    1.52
  -3   7   6   28.19    1.52
   3   7  -6   28.43    1.58
  -3   7   6   24.81    1.56
  -3   7   6   29.17    1.58
   3   7  -6   26.47    1.67
   1  -7  -6    8.21    0.57
  -1  -7   6    7.92    1.11
   1  -7  -6    8.41    0.59
   1  -7  -6    7.93    0.66
  -1  -7   6    7.68    0.62
  -1  -7   6    8.01    0.69
  -1  -7   6    8.29    0.68
   1  -7  -6    8.63    0.61
   1  -7  -6    8.49    0.64
  -1  -7   6    9.03    0.63
   1   7  -6    9.12    0.64
  -1   7   6    8.94    0.67
   1   7  -6    8.74    0.81
   1   7  -6    9.02    0.69
  -1   7   6    8.45    0.56
  -1   7   6    8.41    0.63
   1  -7   6    7.36    0.74
  -1  -7  -6    8.28    0.60
  -1  -7  -6    7.73    0.55
   1  -7   6    7.77    0.61
   1  -7   6    7.93    0.73
  -1  -7  -6    8.03    0.61
   1  -7   6    8.19    0.57
   1  -7   6    8.31    0.58
  -1  -7  -6    8.08    0.65
   1   7   6    8.11    0.61
   1   7   6   10.32    0.89
  -1   7  -6    9.71    0.66
  -1   7  -6    9.32    0.64
   1   7   6    9.24    0.71
   1   7   6    8.47    0.60
  -1   7  -6    8.70    0.90
   3  -7   6   31.21    1.64
  -3  -7  -6   34.03    1.64
   3  -7   6   31.49    1.65
   3  -7   6   31.07    1.59
   3  -7   6   29.09    1.60
  -3  -7  -6   31.80    1.65
  -3  -7  -6   30.55    1.67
  -3  -7  -6   35.02    1.63
   3   7   6   28.07    1.60
  -3   7  -6   30.92    1.65
  -3   7  -6   25.99    1.64
  -3   7  -6   31.63    1.74
   5  -7   6   13.58    0.79
   5  -7   6   14.01    0.82
   5  -7   6   14.71    0.79
   5  -7   6   14.83    0.88
  -5  -7  -6   14.81    0.80
  -5  -7  -6   15.13    0.83
  -5  -7  -6   13.89    0.96
  -5   7  -6   13.27    0.82
  -5   7  -6   13.39    0.89
 -18   0   7   21.08    1.16
  18   0  -7   22.42    1.13
  18   0  -7   22.17    1.15
  18   0  -7   22.77    1.11
 -18   0   7   21.60    1.18
 -16   0   7   76.04    3.76
 -16   0   7   69.52    3.68
 -16   0   7   74.60    3.68
 -16   0   7   73.29    3.61
  16   0  -7   73.65    3.63
  16   0  -7   71.05    3.61
  16   0  -7   70.26    3.65
  16   0  -7   75.96    3.58
 -16   0   7   67.95    3.69
 -14   0   7   36.60    2.23
 -14   0   7   37.75    2.19
  14   0  -7   38.81    1.98
 -14   0   7   38.75    2.10
 -14   0   7   40.52    2.06
  14   0  -7   39.55    2.06
 -14   0   7   40.03    2.02
 -14   0   7   35.91    2.11
 -14   0   7   38.86    2.18
  14   0  -7   40.48    2.05
  12   0  -7    2.35    0.31
  12   0  -7    2.52    0.34
 -12   0   7    2.10    0.47
  12   0  -7    2.68    0.34
 -12   0   7    2.53    0.35
 -12   0   7    2.67    0.44
 -12   0   7    2.66    0.55
 -12   0   7    2.31    0.54
 -12   0   7    2.56    0.49
 -12   0   7    2.45    0.38
  10   0  -7   25.00    1.35
 -10   0   7   24.89    1.48
  10   0  -7   24.41    1.30
 -10   0   7   25.19    1.50
 -10   0   7   25.14    1.63
 -10   0   7   24.90    1.36
 -10   0   7   24.15    1.33
  10   0  -7   24.03    1.34
 -10   0   7   21.93    1.48
 -10   0   7   25.30    1.40
 -10   0   7   25.13    1.41
  -8   0   7    2.18    0.54
   8   0  -7    1.88    0.29
  -8   0   7    2.46    0.39
   8   0  -7    1.89    0.25
  -8   0   7    2.27    0.57
  -8   0   7    1.96    0.37
  -8   0   7    1.58    0.32
  -8   0   7    2.11    0.39
   8   0  -7    1.91    0.35
   8   0  -7    1.73    0.26
   6   0  -7   79.35    4.04
   6   0  -7   72.11    3.57
  -6   0   7   73.49    3.79
  -6   0   7   71.52    4.05
  -6   0   7   72.00    3.62
   6   0  -7   72.10    3.60
  -6   0   7   70.97    3.69
   6   0  -7   74.97    3.60
   6   0  -7   63.88    3.60
  -6   0   7   74.75    3.62
  -6   0   7   70.36    3.74
  -6   0   7   76.35    4.52
   6   0  -7   71.11    4.05
   4   0  -7  155.49    8.06
   4   0  -7  160.08    7.66
   4   0  -7  155.35    7.86
  -4   0   7  152.43    7.82
  -4   0   7  156.68    8.00
  -4   0   7  159.91    7.69
   4   0  -7  160.01    7.67
  -4   0   7  153.15    7.70
  -4   0   7  162.57    8.35
  -2   0   7  121.79    5.90
   2   0  -7  114.80    5.81
  -2   0   7  115.42    5.64
   2   0  -7  113.26    6.01
   2   0  -7  116.46    5.63
  -2   0   7  117.88    5.76
  -2   0   7  111.87    5.67
  -2   0   7  122.46    6.17
  -2   0   7  103.32    5.69
   0   0  -7   76.53    3.85
   0   0   7   81.03    3.92
   0   0  -7   76.67    3.84
   0   0   7   79.55    4.04
   0   0   7   80.57    4.26
   0   0  -7   75.27    3.88
   0   0   7   75.17    3.87
   0   0  -7   76.09    4.03
   0   0   7   77.86    3.85
   0   0  -7   76.26    4.26
   0   0   7   79.34    3.84
  -2   0  -7    4.18    0.51
  -2   0  -7    3.16    0.44
   2   0   7    4.37    0.83
   2   0   7    3.79    0.70
   2   0   7    3.33    0.31
  -2   0  -7    3.59    0.40
   2   0   7    3.05    0.32
   2   0   7    3.98    0.55
  -2   0  -7    3.88    0.67
  -2   0  -7    3.13    0.45
  -2   0  -7    3.80    0.43
  -2   0  -7    3.18    0.57
   4   0   7    2.16    0.30
   4   0   7    2.21    0.44
  -4   0  -7    2.54    0.49
   4   0   7    1.52    0.46
  -4   0  -7    2.07    0.36
  -4   0  -7    2.64    0.59
  -4   0  -7    2.11    0.42
  -4   0  -7    2.31    0.34
  -4   0  -7    2.70    0.45
   4   0   7    1.83    0.29
  -4   0  -7    2.76    0.44
   4   0   7    1.82    0.28
  -4   0  -7    2.24    0.36
  -4   0  -7    2.63    0.40
  -6   0  -7    1.41    0.33
  -6   0  -7    1.54    0.57
   6   0   7    1.50    0.34
   6   0   7    1.73    0.47
  -6   0  -7    1.96    0.36
  -6   0  -7    1.24    0.38
  -6   0  -7    1.46    0.45
  -6   0  -7    0.90    0.25
  -6   0  -7    1.22    0.39
  -6   0  -7    1.08    0.31
  -6   0  -7    1.55    0.31
   6   0   7    1.40    0.27
  -8   0  -7   45.44    2.48
   8   0   7   48.12    2.50
   8   0   7   50.14    2.47
   8   0   7   46.28    2.60
  -8   0  -7   47.12    2.50
   8   0   7   50.22    2.51
  -8   0  -7   46.46    2.51
  -8   0  -7   45.39    2.55
  -8   0  -7   48.93    2.51
  -8   0  -7   47.41    2.54
  -8   0  -7   41.15    2.69
 -10   0  -7    6.63    0.64
 -10   0  -7    6.49    0.63
  10   0   7    7.40    0.68
 -10   0  -7    6.62    0.69
 -10   0  -7    6.73    0.77
  10   0   7    7.08    0.74
  10   0   7    7.47    0.62
  10   0   7    6.84    0.90
 -10   0  -7    6.43    0.65
 -10   0  -7    7.16    0.79
  10   0   7    7.86    0.72
  10   0   7    7.49    0.69
 -10   0  -7    7.03    0.67
  12   0   7    8.93    0.79
 -12   0  -7    8.54    0.67
  12   0   7    8.89    0.83
  12   0   7    8.99    1.02
 -12   0  -7    9.01    0.73
 -12   0  -7    9.47    0.80
  12   0   7    9.07    0.64
 -12   0  -7    8.26    0.66
 -12   0  -7    7.63    0.92
  12   0   7    9.16    0.75
 -12   0  -7    9.77    0.81
 -12   0  -7    8.35    0.67
 -14   0  -7   21.18    1.15
 -14   0  -7   18.17    1.11
 -14   0  -7   20.83    1.19
  14   0   7   19.34    1.19
 -14   0  -7   20.15    1.10
  14   0   7   18.37    1.30
  14   0   7   21.12    1.10
 -17  -1   7   10.84    0.68
 -17  -1   7   10.09    0.75
  17  -1  -7   11.53    0.96
 -17  -1   7   10.40    0.64
  17  -1  -7   10.39    0.63
  17  -1  -7   10.93    0.63
  17  -1  -7   11.26    0.59
 -17   1   7   11.89    0.78
  17   1  -7   10.64    0.59
  17   1  -7   10.68    0.64
 -17   1   7   10.98    0.69
  17   1  -7    9.50    0.67
  17   1  -7   10.90    0.66
  15  -1  -7    7.12    0.51
 -15  -1   7    6.75    0.65
 -15  -1   7    6.46    0.65
 -15  -1   7    5.74    0.62
  15  -1  -7    7.56    0.51
  15  -1  -7    6.97    0.44
 -15  -1   7    6.65    0.55
  15  -1  -7    7.48    0.55
 -15  -1   7    6.84    0.49
 -15   1   7    6.29    0.55
  15   1  -7    6.44    0.49
  15   1  -7    6.09    0.50
  15   1  -7    6.02    0.50
  15   1  -7    6.15    0.44
 -15   1   7    5.99    0.63
 -15   1   7    6.53    0.56
  13  -1  -7   67.81    3.42
 -13  -1   7   65.82    3.56
 -13  -1   7   69.08    3.47
 -13  -1   7   67.92    3.48
 -13  -1   7   64.63    3.58
 -13  -1   7   63.34    3.63
 -13  -1   7   70.52    3.64
 -13  -1   7   69.02    3.54
  13  -1  -7   66.59    3.48
  13  -1  -7   69.94    3.52
  13   1  -7   75.25    3.51
 -13   1   7   66.56    3.60
 -13   1   7   59.53    3.64
 -13   1   7   75.20    3.65
 -13   1   7   71.40    3.46
  13   1  -7   70.62    3.49
  13   1  -7   72.89    3.43
 -13   1   7   70.16    3.57
  13   1  -7   71.16    3.47
 -11  -1   7   32.16    1.69
 -11  -1   7   30.98    1.79
 -11  -1   7   30.37    1.71
  11  -1  -7   29.65    1.61
  11  -1  -7   29.91    1.63
 -11  -1   7   30.43    1.76
 -11  -1   7   30.85    1.60
  11  -1  -7   28.36    1.55
 -11  -1   7   30.54    1.72
 -11  -1   7   31.48    1.63
 -11   1   7   30.15    1.95
  11   1  -7   30.49    1.61
 -11   1   7   30.04    1.67
  11   1  -7   28.24    1.56
 -11   1   7   29.45    1.60
 -11   1   7   28.00    1.71
 -11   1   7   28.87    1.73
  11   1  -7   28.92    1.61
   9  -1  -7   56.88    2.89
  -9  -1   7   60.30    3.01
   9  -1  -7   61.62    2.94
   9  -1  -7   61.93    2.95
  -9  -1   7   58.11    2.94
  -9  -1   7   59.48    3.16
   9  -1  -7   56.95    2.98
  -9  -1   7   62.58    3.15
  -9  -1   7   55.10    3.02
  -9  -1   7   59.66    3.08
  -9  -1   7   58.47    2.99
  -9   1   7   52.79    2.95
   9   1  -7   57.63    2.89
   9   1  -7   51.91    2.92
  -9   1   7   57.15    2.92
  -9   1   7   55.63    3.00
   9   1  -7   59.76    2.93
  -9   1   7   54.73    3.04
   9   1  -7   59.15    2.93
  -9   1   7   57.95    2.93
  -9   1   7   58.08    3.21
  -7  -1   7   64.16    3.39
   7  -1  -7   68.01    3.28
  -7  -1   7   60.09    3.75
   7  -1  -7   67.67    3.29
   7  -1  -7   61.95    3.23
   7  -1  -7   63.82    4.05
   7  -1  -7   65.35    3.29
  -7  -1   7   65.44    3.40
  -7  -1   7   64.92    3.33
  -7  -1   7   65.56    3.35
  -7  -1   7   66.62    3.29
  -7  -1   7   66.33    3.46
   7  -1  -7   63.57    3.30
  -7  -1   7   64.14    3.41
  -7   1   7   62.52    3.35
  -7   1   7   66.14    3.41
  -7   1   7   65.09    4.50
   7   1  -7   66.40    3.29
  -7   1   7   66.40    3.29
   7   1  -7   69.32    3.28
   7   1  -7   68.48    3.28
  -7   1   7   66.79    3.30
  -7   1   7   66.56    3.32
   7   1  -7   68.52    3.25
   5  -1  -7   87.97    5.17
   5  -1  -7   91.58    4.76
  -5  -1   7   92.46    4.86
   5  -1  -7   90.45    4.96
   5  -1  -7   93.50    4.74
  -5  -1   7   96.46    4.90
  -5  -1   7   98.55    4.77
   5  -1  -7   90.61    4.73
  -5  -1   7   95.52    5.43
  -5  -1   7   93.60    5.09
  -5  -1   7   91.59    4.87
   5  -1  -7   86.71    4.70
  -5  -1   7   97.35    4.87
  -5   1   7  101.08    4.83
   5   1  -7  105.26    4.73
  -5   1   7   96.24    5.65
   5   1  -7  101.55    4.75
   5   1  -7  103.31    5.24
  -5   1   7   99.32    4.76
   5   1  -7   97.98    4.74
  -5   1   7   97.79    4.96
   5   1  -7  102.72    4.99
  -5   1   7   93.94    4.83
  -5   1   7  102.64    4.75
  -5   1   7  101.74    4.77
  -5   1   7   99.53    5.22
   3  -1  -7   37.20    2.01
  -3  -1   7   38.70    2.07
  -3  -1   7   40.65    2.36
  -3  -1   7   37.24    1.88
  -3  -1   7   37.13    1.94
   3  -1  -7   39.53    1.81
   3  -1  -7   38.25    2.21
   3  -1  -7   38.33    1.80
  -3  -1   7   38.79    1.87
  -3  -1   7   39.17    1.84
  -3   1   7   32.60    2.14
   3   1  -7   32.31    2.01
  -3   1   7   33.61    1.81
   3   1  -7   32.12    1.79
  -3   1   7   34.76    1.97
  -3   1   7   32.69    1.83
   3   1  -7   31.67    2.22
  -3   1   7   31.46    2.43
   3   1  -7   33.52    1.86
  -3   1   7   33.54    1.80
   3   1  -7   32.06    1.79
   1  -1  -7  368.37   18.48
  -1  -1   7  381.81   18.15
  -1  -1   7  384.10   18.13
  -1  -1   7  399.62   18.58
  -1  -1   7  373.92   18.19
  -1  -1   7  366.55   18.12
   1  -1  -7  358.99   18.27
  -1  -1   7  379.49   18.32
   1  -1  -7  369.69   18.11
  -1   1   7  391.24   18.25
   1   1  -7  370.04   18.35
  -1   1   7  359.31   18.12
  -1   1   7  383.41   18.70
  -1   1   7  370.82   18.11
   1   1  -7  358.08   18.10
  -1   1   7  397.37   18.41
   1   1  -7  359.71   18.60
  -1   1   7  388.87   18.11
   1   1  -7  371.76   18.18
   1   1  -7  363.75   18.12
   1   1  -7  355.04   18.13
   1  -1   7    2.79    0.50
  -1  -1  -7    2.48    0.70
   1  -1   7    2.81    0.63
   1   1   7    1.71    0.52
  -1   1  -7    1.88    0.30
  -1   1  -7    1.60    0.30
   1   1   7    1.93    0.71
  -1   1  -7    1.88    0.62
  -1   1  -7    1.39    0.32
  -1   1  -7    1.74    0.28
   1   1   7    2.19    0.37
  -1   1  -7    1.47    0.61
   1   1   7    2.01    0.25
  -1   1  -7    1.91    0.38
   1   1   7    2.14    0.31
   1   1   7    2.15    0.22
  -3  -1  -7   41.54    2.35
   3  -1   7   45.68    2.30
  -3  -1  -7   40.41    2.32
  -3  -1  -7   44.80    2.32
  -3  -1  -7   43.37    2.26
   3  -1   7   40.06    2.70
   3  -1   7   43.24    2.51
   3  -1   7   41.52    2.44
   3  -1   7   44.10    2.29
   3  -1   7   43.88    2.84
  -3  -1  -7   41.19    2.31
  -3  -1  -7   42.74    2.31
   3  -1   7   44.77    2.36
   3  -1   7   46.26    2.33
  -3   1  -7   45.48    2.34
  -3   1  -7   45.17    2.35
   3   1   7   46.30    2.27
   3   1   7   44.91    2.76
  -3   1  -7   46.49    2.36
   3   1   7   43.93    2.34
  -3   1  -7   47.08    2.39
   3   1   7   47.13    2.26
  -3   1  -7   47.20    2.36
   3   1   7   44.96    2.51
  -3   1  -7   44.76    2.30
  -3   1  -7   46.35    2.32
  -3   1  -7   47.11    2.37
  -5  -1  -7  253.57   12.25
  -5  -1  -7  261.99   12.26
   5  -1   7  241.36   12.37
  -5  -1  -7  259.24   12.20
   5  -1   7  263.62   12.28
   5  -1   7  257.01   12.32
  -5  -1  -7  267.70   12.29
   5  -1   7  262.03   12.28
  -5  -1  -7  263.49   12.28
  -5  -1  -7  263.14   12.28
   5  -1   7  268.50   12.32
   5  -1   7  263.48   12.24
  -5  -1  -7  249.17   12.25
  -5   1  -7  243.51   12.34
  -5   1  -7  251.90   12.31
  -5   1  -7  243.83   12.31
  -5   1  -7  231.16   12.25
  -5   1  -7  223.78   12.26
  -5   1  -7  242.59   12.25
   5   1   7  245.71   12.22
  -5   1  -7  236.63   12.27
   5   1   7  241.69   12.28
  -5   1  -7  249.38   12.24
   5   1   7  247.29   12.20
  -5   1  -7  237.56   12.29
   7  -1   7   31.13    1.70
   7  -1   7   29.20    1.64
   7  -1   7   30.34    1.61
  -7  -1  -7   31.06    1.67
  -7  -1  -7   31.61    1.71
  -7  -1  -7   29.60    1.67
  -7  -1  -7   29.96    1.61
   7  -1   7   29.39    1.77
  -7  -1  -7   31.64    1.69
  -7  -1  -7   29.45    1.77
   7  -1   7   26.69    1.84
   7  -1   7   28.25    1.70
  -7   1  -7   31.38    1.75
  -7   1  -7   31.23    1.71
   7   1   7   32.05    1.65
  -7   1  -7   30.73    1.75
  -7   1  -7   29.90    1.77
   7   1   7   31.18    1.63
  -7   1  -7   27.87    1.66
   7   1   7   29.42    1.65
  -7   1  -7   29.97    1.74
  -7   1  -7   29.21    1.78
  -7   1  -7   28.53    1.71
   9  -1   7    8.30    0.87
   9  -1   7    8.76    0.75
  -9  -1  -7    8.64    0.76
  -9  -1  -7    9.34    0.98
  -9  -1  -7    8.76    0.73
   9  -1   7    9.33    0.80
   9  -1   7    8.98    0.75
   9  -1   7    8.69    0.80
  -9  -1  -7    9.40    0.75
  -9  -1  -7    9.34    0.75
   9  -1   7    8.97    0.68
  -9  -1  -7    9.67    0.72
   9  -1   7    9.02    0.77
  -9   1  -7    8.61    0.74
  -9   1  -7    8.76    0.72
  -9   1  -7    9.93    0.84
   9   1   7    9.80    0.74
  -9   1  -7    9.79    0.81
  -9   1  -7    8.86    0.79
  -9   1  -7   10.30    0.84
  -9   1  -7    8.93    0.85
   9   1   7   10.08    1.18
   9   1   7   10.26    0.75
   9   1   7   10.59    0.71
   9   1   7    8.98    0.72
  11  -1   7  109.46    5.34
 -11  -1  -7  110.95    5.43
 -11  -1  -7  112.95    5.40
  11  -1   7  111.30    5.46
 -11  -1  -7  109.56    5.39
  11  -1   7  108.45    5.39
 -11  -1  -7  106.31    5.39
  11  -1   7  108.83    5.40
 -11  -1  -7  109.54    5.37
 -11  -1  -7  108.58    5.46
  11  -1   7  111.64    5.52
  11  -1   7  106.32    5.47
 -11   1  -7  103.83    5.37
 -11   1  -7  109.56    5.38
 -11   1  -7  107.10    5.41
  11   1   7  102.64    5.45
 -11   1  -7  102.41    5.36
  11   1   7  104.58    5.37
  11   1   7  103.92    5.45
 -11   1  -7  101.67    5.38
 -11   1  -7  106.97    5.46
 -11   1  -7  109.67    5.43
  11   1   7  105.25    5.42
  13  -1   7   19.80    1.12
 -13  -1  -7   21.64    1.20
 -13  -1  -7   21.68    1.26
 -13  -1  -7   20.25    1.15
  13  -1   7   20.50    1.23
 -13  -1  -7   20.03    1.14
  13  -1   7   20.18    1.37
  13   1   7   18.43    1.22
 -13   1  -7   20.55    1.19
  13   1   7   19.02    1.29
  13   1   7   18.61    1.15
 -13   1  -7   19.35    1.41
 -13   1  -7   19.44    1.15
 -13   1  -7   21.61    1.24
 -13   1  -7   20.81    1.18
  15  -1   7   17.18    1.11
  15  -1   7   18.29    1.05
 -15  -1  -7   17.29    1.00
 -15  -1  -7   18.93    1.00
 -15  -1  -7   19.99    1.05
  15  -1   7   19.92    0.99
  15   1   7   19.20    1.03
 -15   1  -7   18.67    1.07
 -18  -2   7    7.31    0.45
  18  -2  -7    8.08    0.44
 -18  -2   7    7.63    0.49
 -18  -2   7    8.17    0.63
 -18   2   7    6.78    0.47
  18   2  -7    6.92    0.43
 -18   2   7    7.18    0.56
  16  -2  -7   50.49    2.51
 -16  -2   7   50.94    2.62
 -16  -2   7   51.03    2.57
 -16  -2   7   48.81    2.66
  16  -2  -7   47.34    2.56
 -16  -2   7   47.72    2.65
 -16   2   7   53.99    2.70
  16   2  -7   53.43    2.57
  16   2  -7   50.93    2.58
  16   2  -7   52.88    2.53
 -16   2   7   53.52    2.62
  14  -2  -7   95.49    4.78
 -14  -2   7   97.12    4.77
  14  -2  -7  100.50    4.71
  14  -2  -7   97.19    4.76
 -14  -2   7  101.81    4.78
  14  -2  -7   98.36    4.80
 -14  -2   7  102.73    4.84
  14   2  -7   93.09    4.76
 -14   2   7   95.23    4.90
 -14   2   7   89.75    4.85
  14   2  -7   91.95    4.71
  14   2  -7   94.32    4.76
 -14   2   7   89.56    4.85
  12  -2  -7   13.52    0.76
  12  -2  -7   12.38    0.93
  12  -2  -7   13.14    0.84
 -12  -2   7   14.50    0.91
 -12  -2   7   13.99    0.84
  12  -2  -7   12.85    0.89
  12  -2  -7   13.05    0.88
 -12  -2   7   13.66    0.86
 -12  -2   7   13.44    1.22
  12  -2  -7   14.18    0.87
 -12  -2   7   13.90    0.98
 -12  -2   7   13.80    1.14
 -12  -2   7   13.76    0.99
  12   2  -7   13.10    0.81
 -12   2   7   12.99    0.87
 -12   2   7   13.48    0.99
 -12   2   7   13.46    0.98
 -12   2   7   13.13    0.97
  12   2  -7   14.04    0.81
 -10  -2   7   20.88    1.15
 -10  -2   7   18.05    1.25
 -10  -2   7   20.31    1.31
 -10  -2   7   20.56    1.28
  10  -2  -7   20.17    1.18
  10  -2  -7   19.26    1.19
  10  -2  -7   19.82    1.16
 -10  -2   7   20.18    1.38
  10  -2  -7   20.44    1.14
  10  -2  -7   18.56    1.07
  10  -2  -7   17.37    1.25
 -10  -2   7   20.07    1.19
 -10  -2   7   20.42    1.21
 -10   2   7   21.90    1.30
 -10   2   7   21.06    1.50
 -10   2   7   21.09    1.15
 -10   2   7   22.20    1.21
  10   2  -7   21.89    1.13
  10   2  -7   22.08    1.15
 -10   2   7   20.82    1.25
  10   2  -7   20.62    1.13
   8  -2  -7   65.39    3.33
  -8  -2   7   67.49    3.39
  -8  -2   7   67.41    3.41
  -8  -2   7   60.51    3.50
   8  -2  -7   67.28    3.35
  -8  -2   7   62.37    3.43
   8  -2  -7   62.95    3.34
   8  -2  -7   62.13    3.37
  -8  -2   7   65.25    3.48
  -8  -2   7   58.57    3.43
   8  -2  -7   62.64    3.32
  -8   2   7   71.02    3.35
   8   2  -7   73.19    3.34
  -8   2   7   69.10    3.40
  -8   2   7   71.51    3.36
  -8   2   7   66.53    3.56
   8   2  -7   71.97    3.34
  -8   2   7   68.55    3.48
  -8   2   7   71.59    3.68
   8   2  -7   68.39    3.31
  -6  -2   7  258.72   12.62
  -6  -2   7  269.45   12.49
  -6  -2   7  254.48   12.58
  -6  -2   7  257.85   12.52
  -6  -2   7  243.53   12.63
   6  -2  -7  256.92   12.49
   6  -2  -7  258.23   12.45
   6  -2  -7  263.41   12.47
  -6  -2   7  258.86   12.56
  -6  -2   7  241.94   12.57
   6  -2  -7  259.47   12.46
   6  -2  -7  275.96   12.49
   6  -2  -7  263.18   12.41
  -6   2   7  257.85   12.74
  -6   2   7  258.80   12.46
  -6   2   7  235.48   12.53
  -6   2   7  245.31   13.13
  -6   2   7  266.78   12.49
  -6   2   7  266.61   12.48
  -6   2   7  243.04   12.57
   6   2  -7  259.87   12.47
   6   2  -7  254.07   12.43
   6   2  -7  257.24   12.46
  -6   2   7  249.23   12.51
  -4  -2   7   21.62    1.85
   4  -2  -7   22.04    1.20
  -4  -2   7   20.43    1.40
   4  -2  -7   22.75    1.14
   4  -2  -7   21.74    1.23
  -4  -2   7   22.03    1.47
  -4  -2   7   22.37    1.27
   4  -2  -7   21.23    1.33
  -4  -2   7   21.38    1.28
   4  -2  -7   21.73    1.19
  -4  -2   7   23.75    1.23
  -4  -2   7   21.57    1.35
  -4  -2   7   21.28    1.38
  -4   2   7   21.56    1.81
  -4   2   7   22.32    1.30
  -4   2   7   22.21    1.19
  -4   2   7   22.27    1.22
   4   2  -7   24.22    1.19
  -4   2   7   21.46    1.21
   4   2  -7   23.78    1.16
   4   2  -7   21.15    1.89
   4   2  -7   23.42    1.18
   4   2  -7   23.74    1.27
  -4   2   7   23.61    1.19
  -4   2   7   20.61    2.21
  -2  -2   7   79.89    4.33
   2  -2  -7   82.56    4.19
   2  -2  -7   79.47    4.12
  -2  -2   7   79.25    4.18
   2  -2  -7   82.40    4.10
  -2  -2   7   83.18    4.18
  -2  -2   7   77.69    4.24
  -2  -2   7   80.95    4.14
  -2  -2   7   80.13    4.26
  -2  -2   7   85.29    4.62
  -2  -2   7   79.93    4.19
  -2  -2   7   85.41    4.14
   2  -2  -7   78.26    4.07
  -2   2   7   74.76    4.17
   2   2  -7   85.92    4.14
   2   2  -7   86.13    4.46
  -2   2   7   87.76    4.30
  -2   2   7   81.49    4.51
   2   2  -7   81.35    4.09
  -2   2   7   84.10    4.12
   2   2  -7   82.58    4.78
   2   2  -7   86.38    4.09
   2   2  -7   86.88    4.11
  -2   2   7   86.57    4.13
   2   2  -7   84.35    4.16
  -2   2   7   90.41    4.11
  -2   2   7   80.49    4.92
   2   2  -7   81.40    4.06
  -2   2   7   87.58    4.10
   0  -2   7  187.39    9.47
   0  -2  -7  192.64    9.50
   0  -2  -7  187.29    9.39
   0  -2   7  192.23    9.50
   0  -2  -7  180.03    9.46
   0  -2   7  192.23    9.50
   0  -2   7  191.45    9.92
   0  -2  -7  181.85    9.45
   0  -2   7  183.76    9.40
   0  -2   7  180.02    9.46
   0  -2  -7  194.67    9.44
   0  -2   7  187.43    9.48
   0  -2  -7  188.96    9.44
   0  -2   7  185.07    9.57
   0  -2   7  179.69    9.56
   0  -2   7  176.02    9.49
   0  -2   7  188.52    9.45
   0   2  -7  209.32    9.47
   0   2  -7  214.24    9.40
   0   2   7  216.44    9.61
   0   2   7  201.62   10.18
   0   2   7  202.26    9.79
   0   2  -7  201.18    9.88
   0   2  -7  197.60    9.44
   0   2   7  193.21    9.44
   0   2  -7  185.53   10.25
   0   2  -7  202.19    9.44
   0   2   7  198.46    9.45
   0   2  -7  198.07    9.50
   0   2   7  209.74    9.43
   0   2  -7  196.87    9.52
  -2  -2  -7   46.93    2.56
   2  -2   7   46.65    2.56
   2  -2   7   43.72    3.21
   2  -2   7   45.65    2.61
   2  -2   7   44.84    2.61
  -2  -2  -7   43.20    2.56
   2  -2   7   45.53    2.51
   2  -2   7   44.34    3.13
  -2  -2  -7   47.60    2.56
   2  -2   7   43.93    2.82
   2  -2   7   46.96    2.58
   2  -2   7   48.71    2.58
  -2  -2  -7   49.45    2.57
  -2  -2  -7   45.21    2.49
   2  -2   7   44.59    2.55
  -2  -2  -7   43.71    2.61
   2  -2   7   42.42    2.68
  -2  -2  -7   45.15    2.60
  -2   2  -7   57.98    2.67
   2   2   7   54.00    2.67
  -2   2  -7   57.79    2.51
  -2   2  -7   59.03    2.65
   2   2   7   58.48    2.61
  -2   2  -7   56.89    2.63
   2   2   7   56.95    3.37
  -2   2  -7   54.47    3.29
  -2   2  -7   58.22    2.62
  -2   2  -7   55.04    2.63
  -2   2  -7   56.35    2.59
   2   2   7   56.69    2.53
   4  -2   7   17.87    1.04
  -4  -2  -7   16.46    1.00
   4  -2   7   19.35    1.10
  -4  -2  -7   17.22    1.04
   4  -2   7   17.92    1.12
   4  -2   7   17.80    1.15
  -4  -2  -7   17.40    1.15
   4  -2   7   16.35    1.31
  -4  -2  -7   17.35    1.10
   4  -2   7   17.86    1.36
   4  -2   7   17.36    1.07
  -4  -2  -7   16.14    1.05
   4  -2   7   19.10    1.01
  -4  -2  -7   17.55    1.07
  -4  -2  -7   17.92    1.08
  -4   2  -7   18.11    1.12
   4   2   7   17.96    1.09
  -4   2  -7   16.35    1.13
  -4   2  -7   17.23    1.10
  -4   2  -7   17.93    1.09
   4   2   7   16.24    0.97
  -4   2  -7   17.75    1.12
  -4   2  -7   18.96    1.14
  -4   2  -7   20.46    1.14
   4   2   7   16.13    0.98
  -6  -2  -7   36.31    2.05
  -6  -2  -7   37.99    2.03
   6  -2   7   39.08    2.09
   6  -2   7   37.18    2.05
  -6  -2  -7   40.13    2.07
  -6  -2  -7   37.59    2.04
   6  -2   7   39.25    2.15
  -6  -2  -7   39.47    2.07
   6  -2   7   37.65    2.12
   6  -2   7   37.44    1.98
   6  -2   7   37.11    2.04
   6  -2   7   35.25    2.43
  -6  -2  -7   40.18    2.08
  -6   2  -7   37.17    2.10
  -6   2  -7   38.45    2.15
   6   2   7   39.61    1.98
  -6   2  -7   37.60    2.13
   6   2   7   37.99    1.98
  -6   2  -7   37.01    2.05
  -6   2  -7   37.18    2.07
  -6   2  -7   37.52    2.12
  -8  -2  -7   66.49    3.66
  -8  -2  -7   62.98    3.65
  -8  -2  -7   64.22    3.67
  -8  -2  -7   67.04    3.68
  -8  -2  -7   64.20    3.67
   8  -2   7   66.46    3.67
   8  -2   7   65.03    3.60
   8  -2   7   65.39    3.76
   8  -2   7   67.72    3.71
   8  -2   7   64.95    3.72
   8  -2   7   67.61    3.76
   8  -2   7   66.70    3.68
   8   2   7   84.24    3.68
  -8   2  -7   85.23    3.86
  -8   2  -7   82.72    3.72
  -8   2  -7   83.07    3.71
   8   2   7   83.30    3.67
   8   2   7   84.25    3.66
 -10  -2  -7   57.52    3.11
  10  -2   7   57.84    3.11
  10  -2   7   59.17    3.16
  10  -2   7   58.08    3.23
  10  -2   7   56.73    3.19
 -10  -2  -7   56.53    3.09
  10  -2   7   56.20    3.04
  10  -2   7   55.69    3.11
 -10  -2  -7   58.83    3.11
 -10  -2  -7   60.06    3.08
 -10  -2  -7   61.82    3.10
  10   2   7   60.39    3.10
  10   2   7   59.87    3.12
  10   2   7   61.71    3.13
 -10   2  -7   56.97    3.13
 -10   2  -7   61.30    3.10
 -10   2  -7   63.66    3.14
 -10   2  -7   63.58    3.18
 -10   2  -7   64.57    3.23
 -10   2  -7   61.90    3.10
 -10   2  -7   60.55    3.31
  10   2   7   62.10    3.07
 -12  -2  -7   15.25    0.94
 -12  -2  -7   16.15    0.99
  12  -2   7   15.93    1.40
  12  -2   7   15.70    0.90
  12  -2   7   14.94    1.00
 -12  -2  -7   15.94    0.96
  12  -2   7   14.37    1.20
  12  -2   7   16.37    1.02
 -12  -2  -7   15.97    0.94
  12  -2   7   15.37    1.10
 -12   2  -7   14.97    1.03
  12   2   7   15.03    1.08
  12   2   7   14.72    1.03
 -12   2  -7   15.82    0.98
 -12   2  -7   15.22    0.99
  12   2   7   14.61    1.03
  14  -2   7   19.89    1.27
 -14  -2  -7   23.31    1.24
 -14  -2  -7   21.01    1.19
  14  -2   7   22.34    1.25
  14  -2   7   22.74    1.16
 -14  -2  -7   21.22    1.18
  14   2   7   25.72    1.30
 -17  -3   7    3.37    0.46
 -17  -3   7    3.61    0.29
  17  -3  -7    3.83    0.27
 -17  -3   7    3.41    0.34
 -17   3   7    3.40    0.33
 -17   3   7    4.31    0.43
 -15  -3   7   28.32    1.68
  15  -3  -7   29.29    1.57
  15  -3  -7   29.53    1.55
  15  -3  -7   30.26    1.49
 -15  -3   7   30.64    1.68
 -15  -3   7   30.60    1.62
 -15  -3   7   29.21    1.56
 -15   3   7   30.27    1.68
  15   3  -7   30.14    1.57
  15   3  -7   31.08    1.52
 -13  -3   7    5.16    0.62
  13  -3  -7    5.16    0.48
  13  -3  -7    5.48    0.54
  13  -3  -7    5.37    0.42
  13  -3  -7    5.40    0.45
  13  -3  -7    4.72    0.39
 -13  -3   7    4.66    0.82
 -13  -3   7    5.49    0.42
 -13   3   7    4.31    0.62
 -13   3   7    3.88    0.49
 -13   3   7    4.01    0.63
  13   3  -7    3.68    0.39
  13   3  -7    3.65    0.40
  13   3  -7    3.77    0.44
 -13   3   7    4.02    0.61
  11  -3  -7   63.47    3.17
 -11  -3   7   66.80    3.43
 -11  -3   7   63.28    3.33
  11  -3  -7   65.75    3.19
  11  -3  -7   67.14    3.23
  11  -3  -7   65.71    3.21
  11  -3  -7   65.85    3.11
 -11  -3   7   67.92    3.28
 -11  -3   7   72.85    3.40
 -11  -3   7   65.81    3.20
 -11   3   7   60.67    3.33
 -11   3   7   59.39    3.18
  11   3  -7   61.31    3.17
  11   3  -7   62.49    3.18
 -11   3   7   59.76    3.57
 -11   3   7   52.72    3.31
  11   3  -7   57.08    3.14
 -11   3   7   58.64    3.28
  -9  -3   7    2.78    0.51
   9  -3  -7    1.24    0.29
  -9  -3   7    2.39    0.40
  -9  -3   7    1.92    0.33
   9  -3  -7    2.47    0.38
  -9  -3   7    2.29    0.55
  -9  -3   7    3.16    0.67
   9   3  -7    1.80    0.30
  -9   3   7    1.83    0.34
   9   3  -7    1.74    0.30
  -9   3   7    2.46    0.53
  -9   3   7    2.28    0.38
  -9   3   7    1.67    0.55
  -9   3   7    1.82    0.45
   9   3  -7    1.73    0.26
  -7  -3   7   90.38    4.72
  -7  -3   7   91.66    4.78
  -7  -3   7   93.36    4.64
   7  -3  -7   90.85    4.57
   7  -3  -7   93.77    4.59
  -7  -3   7   98.10    4.72
  -7  -3   7   91.45    4.73
   7  -3  -7   92.15    4.61
  -7  -3   7   86.29    4.95
   7  -3  -7   88.48    4.49
  -7  -3   7   91.63    4.59
   7   3  -7   93.85    4.57
  -7   3   7   88.40    4.66
  -7   3   7   92.94    4.57
  -7   3   7   94.45    4.60
   7   3  -7   95.52    4.58
   7   3  -7   90.33    4.53
  -7   3   7   95.00    4.93
  -7   3   7   95.17    4.60
   5  -3  -7   23.97    1.28
  -5  -3   7   23.87    1.49
  -5  -3   7   24.68    1.58
   5  -3  -7   23.50    1.32
  -5  -3   7   23.11    1.51
   5  -3  -7   23.13    1.43
  -5  -3   7   23.15    1.31
   5  -3  -7   23.78    1.29
  -5  -3   7   24.23    1.38
  -5  -3   7   24.54    1.42
  -5  -3   7   25.40    1.46
   3  -3  -7   49.98    2.54
  -3  -3   7   48.98    2.65
  -3  -3   7   48.73    2.53
   3  -3  -7   43.48    2.52
  -3  -3   7   48.06    2.67
   3  -3  -7   50.67    2.43
  -3  -3   7   40.48    2.54
  -3  -3   7   52.85    2.59
   3  -3  -7   52.80    2.62
   3  -3  -7   51.98    2.45
   3  -3  -7   50.55    2.48
  -3  -3   7   48.96    2.60
  -3  -3   7   49.58    2.63
   3   3  -7   47.26    2.46
   3   3  -7   46.60    2.44
   3   3  -7   46.56    2.50
  -3   3   7   45.80    2.45
   3   3  -7   45.79    2.40
   3   3  -7   47.04    2.45
   3   3  -7   46.20    2.52
  -3   3   7   47.91    2.71
  -3   3   7   49.62    2.45
  -3   3   7   47.52    2.49
  -3   3   7   48.60    2.47
   1  -3  -7   16.85    1.09
   1  -3  -7   18.08    0.98
   1  -3  -7   17.91    1.04
  -1  -3   7   16.80    1.28
  -1  -3   7   16.57    1.24
  -1  -3   7   17.54    1.35
   1  -3  -7   18.30    1.19
  -1  -3   7   16.32    1.18
   1  -3  -7   16.74    1.07
  -1  -3   7   16.80    1.29
  -1  -3   7   16.10    1.21
   1  -3  -7   18.08    1.11
  -1  -3   7   16.74    1.24
  -1  -3   7   17.48    1.11
  -1  -3   7   17.31    1.10
   1  -3  -7   17.68    1.02
  -1   3   7   20.05    1.02
   1   3  -7   19.14    1.06
  -1   3   7   19.32    1.05
  -1   3   7   19.48    1.26
  -1   3   7   19.39    1.07
   1   3  -7   19.36    1.09
  -1   3   7   19.70    1.01
   1   3  -7   18.83    1.11
   1   3  -7   18.49    0.98
   1   3  -7   18.88    1.12
   1   3  -7   17.90    1.09
  -1  -3  -7    1.19    0.20
   1  -3   7    0.89    0.37
  -1  -3  -7    0.51    0.18
   1  -3   7    0.69    0.27
  -1  -3  -7    0.94    0.29
   1  -3   7    0.97    0.35
  -1  -3  -7    0.95    0.43
   1  -3   7    0.88    0.28
  -1  -3  -7    0.95    0.24
   1  -3   7    0.77    0.42
   1  -3   7    0.16    0.78
  -1  -3  -7    1.06    0.25
  -1   3  -7    0.29    0.35
  -1   3  -7    1.18    0.26
   1   3   7    0.33    0.29
  -1   3  -7    0.54    0.29
   1   3   7    0.54    0.34
  -1   3  -7    0.54    0.17
  -1   3  -7    1.21    0.27
  -1   3  -7   -0.02    0.52
  -1   3  -7    1.19    0.32
   3  -3   7   74.61    3.95
  -3  -3  -7   74.45    4.00
   3  -3   7   76.06    4.39
   3  -3   7   78.13    4.05
  -3  -3  -7   82.56    4.21
  -3  -3  -7   84.79    4.04
  -3  -3  -7   85.97    4.07
   3  -3   7   74.91    4.07
  -3  -3  -7   76.33    3.92
  -3  -3  -7   82.70    4.01
   3  -3   7   75.85    4.07
   3  -3   7   66.86    4.06
  -3  -3  -7   71.78    4.11
   3  -3   7   76.46    4.02
  -3   3  -7   80.11    4.07
  -3   3  -7   82.07    4.02
   3   3   7   83.86    3.96
  -3   3  -7   82.83    3.94
   3   3   7   87.35    4.16
  -3   3  -7   80.34    4.07
  -3   3  -7   81.41    4.12
  -3   3  -7   79.38    4.08
  -3   3  -7   80.66    4.07
  -3   3  -7   85.30    4.11
  -3   3  -7   81.82    4.13
  -3   3  -7   78.72    4.02
   3   3   7   82.08    3.96
  -5  -3  -7   48.03    2.61
   5  -3   7   49.15    2.82
   5  -3   7   49.35    2.67
   5  -3   7   49.43    2.62
   5  -3   7   48.58    2.60
  -5  -3  -7   51.04    2.58
   5  -3   7   49.85    2.70
  -5  -3  -7   48.21    2.60
  -5  -3  -7   48.53    2.58
  -5  -3  -7   52.32    2.61
  -5  -3  -7   48.42    2.60
   5  -3   7   48.79    2.52
   5  -3   7   48.84    2.66
   5  -3   7   51.34    2.63
   5   3   7   51.25    2.52
   5   3   7   50.21    2.69
  -5   3  -7   48.49    2.66
  -5   3  -7   50.09    2.69
   5   3   7   49.90    2.51
  -5   3  -7   50.58    2.64
  -5   3  -7   48.09    2.69
  -5   3  -7   46.65    2.59
  -5   3  -7   48.17    2.69
   7  -3   7   84.47    4.55
  -7  -3  -7   86.21    4.41
  -7  -3  -7   83.31    4.43
  -7  -3  -7   84.16    4.42
   7  -3   7   84.39    4.43
   7  -3   7   88.71    4.50
   7  -3   7   83.10    4.51
  -7  -3  -7   89.40    4.42
   7  -3   7   88.42    4.51
   7  -3   7   88.17    4.35
  -7  -3  -7   87.83    4.44
   7  -3   7   90.12    4.46
   7  -3   7   87.43    4.45
   7   3   7   87.88    4.36
  -7   3  -7   88.43    4.57
  -7   3  -7   86.32    4.42
  -7   3  -7   92.32    4.53
  -7   3  -7   87.72    4.45
   7   3   7   89.28    4.53
  -7   3  -7   88.25    4.49
  -7   3  -7   87.79    4.55
   7   3   7   88.03    4.36
  -7   3  -7   86.34    4.44
   9  -3   7  116.56    6.57
  -9  -3  -7  131.37    6.49
   9  -3   7  130.42    6.51
   9  -3   7  129.27    6.59
   9  -3   7  126.32    6.52
   9  -3   7  122.83    6.62
  -9  -3  -7  129.83    6.49
  -9  -3  -7  132.01    6.51
  -9  -3  -7  128.48    6.50
  -9  -3  -7  130.23    6.51
   9  -3   7  129.00    6.52
   9  -3   7  132.10    6.42
  -9   3  -7  130.53    6.48
  -9   3  -7  134.13    6.67
  -9   3  -7  138.91    6.60
  -9   3  -7  135.41    6.64
   9   3   7  134.18    6.64
   9   3   7  130.53    6.48
   9   3   7  130.13    6.48
   9   3   7  133.58    6.47
  -9   3  -7  136.52    6.57
 -11  -3  -7    8.01    0.62
 -11  -3  -7    8.40    0.66
  11  -3   7    9.82    0.94
  11  -3   7    8.98    0.68
  11  -3   7    9.04    0.80
  11  -3   7    8.29    0.56
  11  -3   7    7.94    0.77
 -11  -3  -7    8.25    0.61
 -11  -3  -7    8.32    0.62
 -11   3  -7    8.42    0.77
 -11   3  -7    7.87    0.73
  11   3   7    6.54    0.81
  11   3   7    7.15    0.85
 -11   3  -7    8.27    0.66
 -13  -3  -7   26.93    1.42
 -13  -3  -7   26.40    1.38
  13  -3   7   26.53    1.44
  13  -3   7   24.44    1.40
 -13  -3  -7   26.37    1.39
 -13  -3  -7   28.59    1.43
  13  -3   7   22.43    1.64
 -13   3  -7   26.56    1.46
 -13   3  -7   26.92    1.41
 -13   3  -7   26.34    1.47
  16  -4  -7   19.42    1.00
 -16  -4   7   18.37    1.06
 -16  -4   7   18.28    1.01
 -16  -4   7   18.96    1.11
 -16   4   7   21.37    1.10
 -16   4   7   20.08    1.04
 -14  -4   7   22.08    1.18
 -14  -4   7   22.78    1.32
  14  -4  -7   20.47    1.19
  14  -4  -7   20.56    1.18
  14  -4  -7   21.07    1.16
 -14  -4   7   21.75    1.25
 -14  -4   7   22.19    1.31
 -14   4   7   24.47    1.29
 -14   4   7   22.25    1.41
  14   4  -7   23.31    1.20
  12  -4  -7   24.42    1.28
  12  -4  -7   23.74    1.28
  12  -4  -7   24.21    1.31
 -12  -4   7   26.15    1.48
 -12  -4   7   24.05    1.30
 -12  -4   7   23.93    1.37
 -12  -4   7   25.17    1.47
  12   4  -7   22.02    1.43
 -12   4   7   24.52    1.39
  12   4  -7   23.47    1.29
 -12   4   7   22.80    1.39
 -12   4   7   23.37    1.41
 -12   4   7   23.19    1.29
  10  -4  -7   17.95    1.12
 -10  -4   7   20.50    1.25
 -10  -4   7   18.68    1.28
 -10  -4   7   19.11    1.36
 -10  -4   7   19.45    1.21
  10  -4  -7   18.91    1.15
 -10  -4   7   19.09    1.32
  10  -4  -7   18.55    1.11
  10   4  -7   22.25    1.14
  10   4  -7   22.07    1.13
 -10   4   7   20.50    1.14
 -10   4   7   20.46    1.79
 -10   4   7   21.51    1.22
 -10   4   7   21.13    1.28
 -10   4   7   21.41    1.26
   8  -4  -7   51.43    2.62
  -8  -4   7   50.63    2.90
  -8  -4   7   51.55    2.82
   8  -4  -7   50.47    2.61
  -8  -4   7   51.28    2.83
  -8  -4   7   51.62    2.73
   8  -4  -7   50.01    2.65
  -8  -4   7   51.86    2.64
  -8  -4   7   52.29    2.88
  -8  -4   7   49.02    2.78
  -8   4   7   51.26    3.02
  -8   4   7   54.71    2.65
  -8   4   7   53.26    2.73
  -8   4   7   52.86    2.77
   8   4  -7   52.05    2.61
  -8   4   7   49.77    2.67
   8   4  -7   51.41    2.58
  -8   4   7   52.19    2.62
  -8   4   7   50.68    2.69
   8   4  -7   53.20    2.63
  -8   4   7   47.60    3.06
  -6  -4   7   63.16    3.20
  -6  -4   7   65.30    3.45
   6  -4  -7   65.44    3.17
  -6  -4   7   60.24    3.33
   6  -4  -7   64.70    3.22
  -6  -4   7   62.10    3.37
  -6  -4   7   62.84    3.20
  -6  -4   7   63.62    3.30
  -6  -4   7   64.24    3.44
   6  -4  -7   64.07    3.18
   6   4  -7   60.39    3.19
  -6   4   7   64.01    3.22
  -6   4   7   64.33    3.21
  -6   4   7   67.22    3.20
   6   4  -7   60.18    3.17
   6   4  -7   60.17    3.14
  -6   4   7   61.20    3.32
  -6   4   7   63.30    3.56
  -4  -4   7   11.37    1.02
   4  -4  -7   10.54    0.88
   4  -4  -7   10.80    0.72
   4  -4  -7   11.31    0.90
  -4  -4   7    9.72    0.93
  -4  -4   7   10.69    0.86
   4  -4  -7   11.78    0.72
   4  -4  -7   11.04    0.83
  -4  -4   7   10.51    0.99
   4  -4  -7   11.42    0.67
  -4  -4   7   11.11    0.80
  -4  -4   7   10.80    0.89
  -4   4   7   11.02    0.75
   4   4  -7   10.73    0.86
   4   4  -7   10.61    0.77
  -4   4   7   11.14    1.10
  -4   4   7   10.89    0.71
   4   4  -7   10.51    0.67
   4   4  -7   10.85    0.70
   4   4  -7   10.41    0.97
  -4   4   7   11.38    0.74
  -4   4   7   11.58    0.70
   4   4  -7   11.35    0.73
   2  -4  -7  180.13    8.88
  -2  -4   7  180.00    8.90
   2  -4  -7  188.31    9.01
  -2  -4   7  192.69    9.02
  -2  -4   7  172.14    8.89
   2  -4  -7  185.40    8.94
  -2  -4   7  177.53    9.04
   2  -4  -7  177.27    8.87
  -2  -4   7  184.15    8.94
  -2  -4   7  177.97    9.00
  -2  -4   7  172.57    9.07
  -2  -4   7  179.59    8.95
   2  -4  -7  188.50    8.86
   2  -4  -7  175.13    8.80
  -2   4   7  177.54    8.86
   2   4  -7  184.57    8.82
   2   4  -7  180.43    8.94
   2   4  -7  181.14    8.95
   2   4  -7  182.60    8.99
  -2   4   7  179.57    9.15
  -2   4   7  175.08    8.89
   2   4  -7  187.12    8.89
  -2   4   7  181.98    8.87
   0  -4   7   95.92    4.86
   0  -4  -7   93.64    4.88
   0  -4  -7   94.69    4.81
   0  -4   7   92.17    5.01
   0  -4   7   95.19    4.98
   0  -4   7  100.04    4.88
   0  -4  -7   91.47    4.81
   0  -4  -7  102.91    4.96
   0  -4   7   96.17    4.91
   0  -4  -7   96.65    4.73
   0  -4  -7   96.79    4.81
   0  -4   7  101.61    4.97
   0  -4  -7   94.50    4.82
   0  -4   7   94.26    4.85
   0   4   7   96.75    4.82
   0   4  -7   98.04    4.85
   0   4  -7   99.77    4.92
   0   4  -7   86.83    5.07
   0   4  -7  100.21    4.96
   0   4   7   99.45    4.81
   0   4   7  105.30    4.80
   0   4  -7   97.33    4.76
   0   4   7   89.39    4.83
   0   4   7   96.30    5.06
  -2  -4  -7   56.81    2.97
  -2  -4  -7   62.28    3.11
  -2  -4  -7   58.15    3.08
  -2  -4  -7   60.42    3.19
   2  -4   7   60.31    3.14
   2  -4   7   59.22    3.17
   2  -4   7   61.74    3.15
   2  -4   7   59.22    3.12
  -2  -4  -7   61.06    3.10
  -2  -4  -7   60.42    3.08
  -2  -4  -7   59.19    3.14
  -2  -4  -7   59.33    3.08
   2  -4   7   56.91    3.28
   2  -4   7   64.11    3.25
  -2   4  -7   61.04    3.12
  -2   4  -7   60.25    3.17
  -2   4  -7   59.59    3.21
   2   4   7   60.82    3.32
  -2   4  -7   59.96    3.19
  -2   4  -7   58.89    3.16
   2   4   7   60.35    3.04
  -2   4  -7   59.56    3.16
   2   4   7   63.25    3.04
  -2   4  -7   60.15    3.22
  -2   4  -7   58.58    3.02
   2   4   7   60.51    3.09
   4  -4   7    9.13    1.03
   4  -4   7    9.92    0.79
  -4  -4  -7    8.49    0.71
   4  -4   7    9.40    0.76
  -4  -4  -7    7.32    0.91
  -4  -4  -7    8.86    0.72
   4  -4   7    9.58    0.85
  -4  -4  -7    9.75    0.68
  -4  -4  -7    9.01    0.75
  -4  -4  -7    8.69    0.70
  -4   4  -7    9.40    0.81
  -4   4  -7    9.07    0.81
  -4   4  -7    8.46    0.92
  -4   4  -7    9.13    0.72
  -4   4  -7    9.28    0.85
   4   4   7    8.86    0.63
  -4   4  -7    9.18    0.79
  -4   4  -7    8.27    0.89
  -4   4  -7    9.55    0.78
   4   4   7    8.93    1.03
   4   4   7    8.10    0.59
   6  -4   7   75.20    4.00
   6  -4   7   73.27    4.11
  -6  -4  -7   77.69    3.94
   6  -4   7   79.07    3.96
  -6  -4  -7   81.50    3.92
  -6  -4  -7   81.79    3.91
  -6  -4  -7   74.98    3.93
   6  -4   7   80.02    3.99
   6  -4   7   74.65    3.97
   6  -4   7   78.08    3.93
  -6   4  -7   72.58    4.04
  -6   4  -7   77.83    3.96
   6   4   7   75.76    3.84
  -6   4  -7   72.42    3.91
  -6   4  -7   77.33    4.07
  -6   4  -7   73.88    4.02
   6   4   7   77.28    4.15
  -6   4  -7   79.05    3.99
   6   4   7   77.28    3.84
  -6   4  -7   75.74    4.02
  -8  -4  -7   43.34    2.27
   8  -4   7   37.76    2.26
  -8  -4  -7   39.11    2.31
   8  -4   7   40.88    2.35
   8  -4   7   40.80    2.28
   8  -4   7   43.76    2.41
  -8  -4  -7   38.82    2.22
  -8  -4  -7   41.41    2.24
  -8  -4  -7   41.52    2.27
   8  -4   7   38.85    2.32
  -8   4  -7   46.58    2.39
  -8   4  -7   46.35    2.51
  -8   4  -7   45.52    2.42
   8   4   7   44.10    2.23
   8   4   7   42.42    2.78
  -8   4  -7   45.45    2.34
  -8   4  -7   44.30    2.29
   8   4   7   44.57    2.25
 -10  -4  -7   33.78    1.82
  10  -4   7   34.37    1.99
  10  -4   7   33.04    1.84
  10  -4   7   34.59    1.88
  10  -4   7   35.40    1.96
  10  -4   7   34.97    1.88
 -10  -4  -7   33.91    1.81
 -10  -4  -7   34.56    1.84
 -10  -4  -7   34.09    1.84
  10   4   7   31.38    1.96
 -10   4  -7   36.21    1.93
 -10   4  -7   34.28    1.97
 -10   4  -7   36.41    1.89
  12  -4   7    0.03    0.41
 -12  -4  -7    0.03    0.19
 -12  -4  -7    0.18    0.23
  12  -4   7    0.02    0.25
 -12  -4  -7    0.42    0.28
 -12  -4  -7   -0.07    0.21
 -12   4  -7    0.11    0.20
 -12   4  -7    0.12    0.34
 -13  -5   7    7.93    0.60
 -13  -5   7    7.41    0.63
  13  -5  -7    7.62    0.51
  13  -5  -7    7.75    0.50
  13  -5  -7    7.70    0.50
 -13  -5   7    8.25    0.67
 -13   5   7    8.53    1.41
 -13   5   7    8.18    0.54
 -13   5   7    8.92    0.62
 -13   5   7    7.84    0.72
 -11  -5   7   30.21    1.69
  11  -5  -7   29.78    1.54
 -11  -5   7   27.75    1.52
  11  -5  -7   29.30    1.50
 -11  -5   7   31.36    1.69
 -11  -5   7   29.43    1.63
 -11  -5   7   30.57    1.68
  11  -5  -7   29.49    1.50
 -11   5   7   28.04    1.52
 -11   5   7   29.18    1.62
 -11   5   7   28.50    1.60
  11   5  -7   26.97    1.71
 -11   5   7   27.88    1.60
  11   5  -7   28.40    1.56
  11   5  -7   28.11    1.58
  -9  -5   7    8.48    1.05
  -9  -5   7   10.01    0.84
   9  -5  -7    9.99    0.65
  -9  -5   7    9.75    0.86
   9  -5  -7    9.68    0.70
   9  -5  -7    9.64    0.72
   9   5  -7   10.95    0.71
  -9   5   7    9.05    0.81
  -9   5   7   12.24    0.78
   9   5  -7   11.00    0.70
  -9   5   7   10.74    0.80
   9   5  -7   10.79    0.73
   9   5  -7   10.64    0.84
  -9   5   7   11.49    1.09
  -7  -5   7   14.64    1.09
  -7  -5   7   14.28    1.01
  -7  -5   7   15.43    1.08
   7  -5  -7   14.51    0.84
  -7  -5   7   13.52    1.17
  -7  -5   7   14.20    1.02
   7  -5  -7   13.84    0.85
   7  -5  -7   13.41    0.80
[truncated: 268,688 more chars]
